# Supplementary material for: The transfer of 98% of the genome of Aegilops mutica into wheat (Triticum aestivum)
Source: Theor Appl Genet. 2026 Feb 9;139(2):65. doi: 10.1007/s00122-026-05173-1 (PMC12886214; doi:10.1007/s00122-026-05173-1)
Supplement: Supplementary file 4 — Supplementary file4 (XLSX 123 KB) [file 122_2026_5173_MOESM4_ESM.xlsx]

## Sheet: Table 1S
Table 1S. KASP genotyping of all new homozygous wheat-Ae. mutica introgression lines.
The mut code headings are coloured blue, green or red where blue shows the lines generated from accession 2130004, green from accession 2130008 and red from accession 2130012.
In the genotyping, a = homozygous wheat call, h = heterozygous call and b = homozygous Ae. mutica call.
KASP marker	Position on RefSeqv1	Chromosome	Mut2	Mut3	Mut4	Mut5	Mut6	Mut7	Mut10	Mut12	Mut13	Mut14	Mut15	Mut16	Mut17	Mut18	Mut19	Mut20	Mut21	Mut22	Mut23	Mut24	Mut25	Mut26	Mut27	Mut28	Mut29	Mut30	Mut31	Mut32	Mut33	Mut34	Mut35	Mut36	Mut37	Mut38	Mut39	Mut40	Mut41	Mut42	Mut43	Mut44	Mut45	Mut46	Mut47	Mut48	Mut49	Mut50	Mut51
WRC1397	150892519	1A	a	a	a	a	a	a	a	a	a	a	a	a	a	a	a	a	a	a	a	a	a	a	a	a	a	a	h	h	a	a	a	a	a	a	a	a	a	a	a	a	a	a	a	a	a	a	a
WRC0017	201694356	1A	a	a	a	a	a	a	a	a	a	a	a	a	a	a	a	a	a	a	a	a	a	a	a	a	a	a	h	h	a	a	a	a	a	a	a	a	a	a	a	a	a	a	a	a	a	a	a
WRC1726	256711924	1A	a	a	a	a	a	a	a	a	a	a	a	a	a	a	a	a	a	a	a	a	a	a	a	a	a	a	h	h	a	a	a	a	a	a	a	a	a	a	a	a	a	a	a	a	a	a	a
WRC0023	309849836	1A	a	a	a	a	a	a	a	a	a	a	a	a	a	a	a	a	a	a	a	a	a	a	a	a	a	a	h	h	a	a	a	a	a	a	a	a	a	a	a	a	a	a	a	a	a	a	a
WRC1954	436236080	1A	a	a	a	a	a	a	a	a	a	a	a	a	a	a	a	a	a	a	a	a	a	a	a	a	a	a	h	h	a	a	a	a	a	a	a	a	a	a	a	a	a	a	a	a	a	a	a
WRC0037	490006858	1A	a	a	a	a	a	a	a	a	a	a	a	a	a	a	a	a	a	a	a	a	a	a	a	a	a	a	h	h	a	a	a	a	a	a	a	a	a	a	a	a	a	a	a	a	a	a	a
WRC1399	545096750	1A	a	a	a	a	a	a	a	a	a	a	a	a	a	a	a	a	a	a	a	a	a	a	a	a	a	a	a	a	a	a	a	a	a	a	a	a	a	a	a	a	a	a	a	a	a	a	a
WRC1402	592098025	1A	a	a	a	a	a	h	a	a	a	a	a	a	a	a	a	a	a	a	a	a	a	a	a	a	a	a	a	a	a	a	a	a	a	a	a	a	a	a	a	a	a	a	a	a	a	a	a
WRC1406	150167841	1B	a	a	a	a	a	a	a	a	a	a	a	a	a	a	a	a	a	a	a	a	a	a	a	a	a	a	b	b	a	a	a	a	a	a	a	a	a	a	a	a	a	a	a	a	a	a	a
WRC1730	200103351	1B	a	a	a	a	a	a	a	a	a	a	a	a	a	a	a	a	a	a	a	a	a	a	a	a	a	a	b	b	a	a	a	a	a	a	a	a	a	a	a	a	a	a	a	a	a	a	a
WRC1408	271105384	1B	a	a	a	a	a	a	a	a	a	a	a	a	a	a	a	a	a	a	a	a	a	a	a	a	a	a	b	b	a	a	a	a	a	a	a	a	a	a	a	a	a	a	a	a	a	a	a
WRC2139	311148200	1B	a	a	a	a	a	a	a	a	a	a	a	a	a	a	a	a	a	a	a	a	a	a	a	a	a	a	b	b	a	a	a	a	a	a	a	a	a	a	a	a	a	a	a	a	a	a	a
WRC0074	332290433	1B	a	a	a	a	a	a	a	a	a	a	a	a	a	a	a	a	a	a	a	a	a	a	a	a	a	a	b	b	a	a	a	a	a	a	a	a	a	a	a	a	a	a	a	a	a	a	a
WRC1409	400771700	1B	a	a	a	a	a	a	a	a	a	a	a	a	a	a	a	a	a	a	a	a	a	a	a	a	a	a	b	b	a	a	a	a	a	a	a	a	a	a	a	a	a	a	a	a	a	a	a
WRC2036	424834600	1B	a	a	a	a	a	a	a	a	a	a	a	a	a	a	a	a	a	a	a	a	a	a	a	a	a	a	b	b	a	a	a	a	a	a	a	a	a	a	a	a	a	a	a	a	a	a	a
WRC1689	452287633	1B	a	a	a	a	a	a	a	a	a	a	a	a	a	a	a	a	a	a	a	a	a	a	a	a	a	a	b	b	a	a	a	a	a	a	a	a	a	a	a	a	a	a	a	a	a	a	a
WRC1913	5.02797e+08	1B	a	a	a	a	a	a	a	a	a	a	a	a	a	a	a	a	a	a	a	a	a	a	a	a	a	a	b	b	a	a	a	a	a	a	a	a	a	a	a	a	a	a	a	a	a	a	a
WRC0091	567972028	1B	a	a	a	a	a	a	a	a	a	a	a	a	a	a	a	a	a	a	a	a	a	a	a	a	a	a	b	b	a	a	a	a	a	a	a	a	a	a	a	a	a	a	a	a	a	a	a
WRC0095	603544340	1B	a	a	a	a	a	a	a	a	a	a	a	a	a	a	a	a	a	a	a	a	a	a	a	a	a	a	a	a	a	a	a	a	a	a	a	a	a	a	a	a	a	a	a	a	a	a	a
WRC2140	631975000	1B	a	a	a	a	a	h	a	a	a	a	a	a	a	a	a	a	a	a	a	a	a	a	a	a	a	a	a	a	a	a	a	a	a	a	a	a	a	a	a	a	a	a	a	a	a	a	a
WRC0099	669568417	1B	a	a	a	a	a	a	a	a	a	a	a	a	a	a	a	a	a	a	a	a	a	a	a	a	a	a	a	a	a	a	a	a	a	a	a	a	a	a	a	a	a	a	a	a	a	a	a
WRC1418	60175645	1D	a	a	a	a	a	a	a	a	a	a	a	a	a	a	a	a	a	a	a	a	a	a	a	a	a	a	h	h	a	a	a	a	a	a	a	a	a	a	a	a	a	a	a	a	a	a	a
WRC0114	1.1277e+08	1D	a	a	a	a	a	a	a	a	a	a	a	a	a	a	a	a	a	a	a	a	a	a	a	a	a	a	h	h	a	a	a	a	a	a	a	a	a	a	a	a	a	a	a	a	a	a	a
WRC2142	137433200	1D	a	a	a	a	a	a	a	a	a	a	a	a	a	a	a	a	a	a	a	a	a	a	a	a	a	a	h	h	a	a	a	a	a	a	a	a	a	a	a	a	a	a	a	a	a	a	a
WRC2143	140136600	1D	a	a	a	a	a	a	a	a	a	a	a	a	a	a	a	a	a	a	a	a	a	a	a	a	a	a	h	h	a	a	a	a	a	a	a	a	a	a	a	a	a	a	a	a	a	a	a
WRC0122	225709057	1D	a	a	a	a	a	a	a	a	a	a	a	a	a	a	a	a	a	a	a	a	a	a	a	a	a	a	h	h	a	a	a	a	a	a	a	a	a	a	a	a	a	a	a	a	a	a	a
WRC1420	251707870	1D	a	a	a	a	a	a	a	a	a	a	a	a	a	a	a	a	a	a	a	a	a	a	a	a	a	a	h	h	a	a	a	a	a	a	a	a	a	a	a	a	a	a	a	a	a	a	a
WRC0126	261741725	1D	a	a	a	a	a	a	a	a	a	a	a	a	a	a	a	a	a	a	a	a	a	a	a	a	a	a	h	h	a	a	a	a	a	a	a	a	a	a	a	a	a	a	a	a	a	a	a
WRC0131	338942375	1D	a	a	a	a	a	a	a	a	a	a	a	a	a	a	a	a	a	a	a	a	a	a	a	a	a	a	h	h	a	a	a	a	a	a	a	a	a	a	a	a	a	a	a	a	a	a	a
WRC0139	405764616	1D	a	a	a	a	a	a	a	a	a	a	a	a	a	a	a	a	a	a	a	a	a	a	a	a	a	a	h	h	a	a	a	a	a	a	a	a	a	a	a	a	a	a	a	a	a	a	a
WRC1424	450140164	1D	a	a	a	a	a	a	a	a	a	a	a	a	a	a	a	a	a	a	a	a	a	a	a	a	a	a	a	a	a	a	a	a	a	a	a	a	a	a	a	a	a	a	a	a	a	a	a
WRC1600	451061336	1D	a	a	a	a	a	a	a	a	a	a	a	a	a	a	a	a	a	a	a	a	a	a	a	a	a	a	a	a	a	a	a	a	a	a	a	a	a	a	a	a	a	a	a	a	a	a	a
WRC1879	4.67043e+08	1D	a	a	a	a	a	b	a	a	a	a	a	a	a	a	a	a	a	a	a	a	a	a	a	a	a	a	a	a	a	a	a	a	a	a	a	a	a	a	a	a	a	a	a	a	a	a	a
WRC1425	4.93708e+08	1D	a	a	a	a	a	b	a	a	a	a	a	a	a	a	a	a	a	a	a	a	a	a	a	a	a	a	a	a	a	a	a	a	a	a	a	a	a	a	a	a	a	a	a	a	a	a	a
WRC0152	79205277	2A	b	b	a	a	a	a	a	a	a	a	a	a	b	b	h	h	h	a	a	a	a	a	a	a	a	a	a	a	a	a	a	a	a	a	a	h	a	a	a	a	a	a	h	a	a	a	h
WRC0155	126996277	2A	b	b	a	a	a	a	a	a	a	a	a	a	b	b	h	h	h	a	a	a	a	a	a	a	a	a	a	a	a	a	a	a	a	a	a	h	a	a	a	a	a	a	h	a	a	a	h
WRC0159	127000580	2A	b	b	a	a	a	a	a	a	a	a	a	a	b	b	h	h	h	a	a	a	a	a	a	a	a	a	a	a	a	a	a	a	a	a	a	a	a	a	a	a	a	a	h	a	a	a	h
WRC0161	166850871	2A	b	b	a	h	a	a	a	a	a	a	a	a	b	b	h	h	h	a	a	a	a	a	a	a	a	a	a	a	a	a	a	a	a	a	a	a	a	a	a	a	a	a	h	a	a	a	h
WRC2147	240470500	2A	b	b	a	h	a	a	a	a	a	a	a	a	b	b	h	h	h	a	a	a	a	a	a	a	a	a	a	a	a	a	a	a	a	a	a	a	a	a	a	a	a	a	h	a	a	a	h
WRC1429	270461294	2A	b	b	a	h	a	a	a	a	a	a	a	a	b	b	h	h	h	a	a	a	a	a	a	a	a	a	a	a	a	a	a	a	a	a	a	a	a	a	a	a	a	a	h	a	a	a	h
WRC0170	333730548	2A	b	b	a	h	a	a	a	a	a	a	a	a	b	b	h	h	h	a	a	a	a	a	a	a	a	a	a	a	a	a	a	a	a	a	a	a	a	a	a	a	a	a	h	a	a	a	h
WRC1330	333730551	2A	b	b	a	h	a	a	a	a	a	a	a	a	b	b	h	h	h	a	a	a	a	a	a	a	a	a	a	a	a	a	a	a	a	a	a	a	a	a	a	a	a	a	h	a	a	a	h
WRC0171	394021567	2A	b	b	a	h	a	a	a	a	a	a	a	a	b	b	h	h	h	a	a	a	a	a	a	a	a	a	a	a	a	a	a	a	a	a	a	a	a	a	a	a	a	a	h	a	a	a	h
WRC2038	420218900	2A	b	b	a	h	a	a	a	a	a	a	a	a	b	b	h	h	h	a	a	a	a	a	a	a	a	a	a	a	a	a	a	a	a	a	a	a	a	a	a	a	a	a	h	a	a	a	h
WRC1432	457913364	2A	b	b	a	h	a	a	a	a	a	a	a	a	b	b	h	h	h	a	a	a	a	a	a	a	a	a	a	a	a	a	a	a	a	a	a	a	a	a	a	a	a	a	h	a	a	a	h
WRC1433	514191242	2A	b	b	a	h	a	a	a	a	a	a	a	a	b	b	h	h	h	a	a	a	a	a	a	a	a	a	a	a	a	a	a	a	a	a	a	a	a	a	a	a	a	a	h	a	a	a	h
WRC0184	562460975	2A	b	b	a	h	a	a	a	a	a	a	a	a	b	b	h	h	h	a	a	a	a	a	a	a	a	a	a	a	a	a	a	a	a	a	a	a	a	a	a	a	a	a	h	a	a	a	h
WRC1737	613468481	2A	b	b	a	h	a	a	a	a	a	a	a	a	b	b	h	h	h	a	a	a	a	a	a	a	a	a	a	a	a	a	a	a	a	a	a	a	a	a	a	a	a	a	h	a	a	a	h
WRC1435	672397735	2A	b	b	a	h	a	a	a	a	a	a	a	a	b	b	h	h	h	a	a	a	a	a	a	a	a	a	a	a	a	a	a	a	a	a	a	a	a	a	a	a	a	a	h	a	a	a	h
WRC1738	731390396	2A	b	b	a	h	a	a	h	a	a	h	a	a	b	b	h	h	a	a	a	a	a	a	a	a	a	a	a	a	a	a	a	a	a	a	a	a	a	a	a	a	a	a	a	a	a	a	a
WRC2131	777838500	2A	b	b	a	a	a	a	h	a	a	h	h	h	a	a	a	a	a	a	a	a	a	a	a	a	a	a	a	a	a	a	a	a	a	a	a	a	a	a	a	a	a	a	a	a	a	a	a
WRC0196	7154290	2B	h	a	a	a	a	a	a	a	a	a	a	a	a	a	a	a	a	a	a	a	a	a	a	a	a	a	a	a	a	a	a	a	a	a	a	h	a	a	a	a	a	a	a	a	a	a	a
WRC0197	7428700	2B	h	a	a	a	a	a	a	a	a	a	a	a	a	a	a	a	a	a	a	a	a	a	a	a	a	a	a	a	a	a	a	a	a	a	a	h	a	a	a	a	a	a	a	a	a	a	a
WRC0199	7436870	2B	h	h	a	a	a	a	a	a	a	a	a	a	a	a	a	a	a	a	a	a	a	a	a	a	a	a	a	a	a	a	a	a	a	a	a	h	a	a	a	a	a	a	h	a	a	a	h
WRC1443	263810492	2B	h	h	a	h	a	a	a	a	a	a	a	a	h	h	h	h	h	a	a	a	a	a	a	a	a	a	a	a	a	a	a	a	a	a	a	a	a	a	a	a	a	a	h	a	a	a	h
WRC1607	310623759	2B	h	h	a	h	a	a	a	a	a	a	a	a	h	h	h	h	h	a	a	a	a	a	a	a	a	a	a	a	a	a	a	a	a	a	a	a	a	a	a	a	a	a	h	a	a	a	h
WRC0219	360642390	2B	h	h	a	h	a	a	a	a	a	a	a	a	h	h	h	h	h	a	a	a	a	a	a	a	a	a	a	a	a	a	a	a	a	a	a	a	a	a	a	a	a	a	h	a	a	a	h
WRC0222	4.21708e+08	2B	h	h	a	h	a	a	a	a	a	a	a	a	h	h	h	h	h	a	a	a	a	a	a	a	a	a	a	a	a	a	a	a	a	a	a	a	a	a	a	a	a	a	h	a	a	a	h
WRC0223	423904844	2B	h	h	a	h	a	a	a	a	a	a	a	a	h	h	h	h	h	a	a	a	a	a	a	a	a	a	a	a	a	a	a	a	a	a	a	a	a	a	a	a	a	a	h	a	a	a	h
WRC0225	445686400	2B	h	h	a	h	a	a	a	a	a	a	a	a	h	h	h	h	h	a	a	a	a	a	a	a	a	a	a	a	a	a	a	a	a	a	a	a	a	a	a	a	a	a	h	a	a	a	h
WRC0226	454019160	2B	h	h	a	h	a	a	a	a	a	a	a	a	h	h	h	h	h	a	a	a	a	a	a	a	a	a	a	a	a	a	a	a	a	a	a	a	a	a	a	a	a	a	h	a	a	a	h
WRC0229	539290480	2B	h	h	a	h	a	a	a	a	a	a	a	a	h	h	h	h	h	a	a	a	a	a	a	a	a	a	a	a	a	a	a	a	a	a	a	a	a	a	a	a	a	a	h	a	a	a	h
WRC2133	573216700	2B	h	h	a	h	a	a	a	a	a	a	a	a	h	h	h	h	h	a	a	a	a	a	a	a	a	a	a	a	a	a	a	a	a	a	a	a	a	a	a	a	a	a	h	a	a	a	h
WRC1448	602950614	2B	h	h	a	h	a	a	a	a	a	a	a	a	h	h	h	h	h	a	a	a	a	a	a	a	a	a	a	a	a	a	a	a	a	a	a	a	a	a	a	a	a	a	h	a	a	a	h
WRC2051	728612700	2B	h	h	a	a	a	a	b	a	a	a	a	h	h	h	h	h	h	a	a	a	a	a	a	a	a	a	a	a	a	a	a	a	a	a	a	a	a	a	a	a	a	a	a	a	a	a	h
WRC2052	749906500	2B	h	h	a	a	a	a	b	a	a	a	a	a	h	h	h	h	h	a	a	a	a	a	a	a	a	a	a	a	a	a	a	a	a	a	a	a	a	a	a	a	a	a	a	a	a	a	h
WRC2059	2619630	2D	a	h	a	a	a	a	a	a	a	a	a	a	a	a	a	a	a	a	a	a	a	a	a	a	a	a	a	a	a	a	a	a	a	a	a	a	a	a	a	a	a	a	b	a	a	a	b
WRC2060	5884830	2D	h	h	a	a	a	a	a	a	a	a	a	a	a	a	a	a	a	a	a	a	a	a	a	a	a	a	a	a	a	a	a	a	a	a	a	h	a	a	a	a	a	a	b	a	a	a	b
WRC0256	38237576	2D	h	h	a	a	a	a	a	a	a	a	a	a	a	a	a	a	a	a	a	a	a	a	a	a	a	a	a	a	a	a	a	a	a	a	a	a	a	a	a	a	a	a	b	a	a	a	b
WRC0260	132699246	2D	h	h	a	b	a	a	a	a	a	a	a	a	b	b	b	b	b	a	a	a	a	a	a	a	a	a	a	a	a	a	a	a	a	a	a	a	a	a	a	a	a	a	b	a	a	a	b
WRC2061	172998300	2D	h	h	a	b	a	a	a	a	a	a	a	a	b	b	b	b	b	a	a	a	a	a	a	a	a	a	a	a	a	a	a	a	a	a	a	a	a	a	a	a	a	a	b	a	a	a	b
WRC0263	2.12925e+08	2D	h	h	a	b	a	a	a	a	a	a	a	a	b	b	b	b	b	a	a	a	a	a	a	a	a	a	a	a	a	a	a	a	a	a	a	a	a	a	a	a	a	a	b	a	a	a	b
WRC0271	317265691	2D	h	h	a	b	a	a	a	a	a	a	a	a	b	b	b	b	b	a	a	a	a	a	a	a	a	a	a	a	a	a	a	a	a	a	a	a	a	a	a	a	a	a	b	a	a	a	b
WRC0276	410418583	2D	h	h	a	b	a	a	a	a	a	a	a	a	b	b	b	b	b	a	a	a	a	a	a	a	a	a	a	a	a	a	a	a	a	a	a	a	a	a	a	a	a	a	b	a	a	a	b
WRC0277	422881987	2D	h	h	a	b	a	a	a	a	a	a	a	a	b	b	b	b	b	a	a	a	a	a	a	a	a	a	a	a	a	a	a	a	a	a	a	a	a	a	a	a	a	a	b	a	a	a	b
WRC0281	480501144	2D	h	h	a	b	a	a	a	a	a	a	a	a	b	b	b	b	b	a	a	a	a	a	a	a	a	a	a	a	a	a	a	a	a	a	a	a	a	a	a	a	a	a	b	a	a	a	b
WRC2064	527288500	2D	h	h	a	b	a	a	a	a	a	a	a	a	b	b	b	b	b	a	a	a	a	a	a	a	a	a	a	a	a	a	a	a	a	a	a	a	a	a	a	a	a	a	b	a	a	a	b
WRC1977	558066322	2D	h	h	a	b	a	a	h	a	a	a	a	a	b	b	b	b	b	a	a	a	a	a	a	a	a	a	a	a	a	a	a	a	a	a	a	a	a	a	a	a	a	a	b	a	a	a	b
WRC0290	617973600	2D	h	a	a	b	b	a	h	a	a	b	b	b	b	b	b	b	a	a	a	a	a	a	a	a	b	a	a	a	a	a	a	a	a	a	a	a	a	a	a	a	a	a	a	a	a	a	a
WRC1457	650223244	2D	h	a	a	b	b	a	h	a	a	b	a	a	a	a	b	b	a	a	a	a	a	a	a	a	b	a	a	a	a	a	a	a	a	a	a	a	a	a	a	a	a	a	a	a	a	a	a
WRC1978	1286778	3A	a	a	a	a	h	a	a	a	a	a	a	a	a	a	a	a	a	a	a	a	a	a	a	a	a	a	a	a	a	a	a	a	a	a	a	a	a	a	a	a	a	h	a	a	a	a	a
WRC1751	40883075	3A	a	a	a	a	h	a	a	a	a	a	a	a	a	a	a	a	a	a	a	a	a	a	a	a	a	a	a	a	a	a	a	a	a	a	a	a	a	a	a	a	a	h	a	a	a	a	a
WRC0301	83722425	3A	a	a	a	a	h	a	a	a	a	a	a	a	a	a	a	a	a	a	a	a	a	a	a	a	a	a	a	a	a	a	a	a	a	a	a	a	a	a	a	a	a	h	a	a	a	a	a
WRC1752	1.30845e+08	3A	a	a	a	a	h	a	a	a	a	a	a	a	a	a	a	a	a	a	a	a	a	a	a	a	a	a	a	a	a	a	a	a	a	a	a	a	a	a	a	a	a	h	a	a	a	a	a
WRC1461	302877529	3A	a	a	a	a	h	a	a	a	a	a	a	a	a	a	a	a	a	a	a	a	a	a	a	a	a	a	a	a	a	a	a	a	a	a	a	a	a	a	a	a	a	h	a	a	a	a	a
WRC1463	406789123	3A	a	a	a	a	a	a	a	a	a	a	a	a	a	a	a	a	a	a	h	a	a	a	a	h	a	a	a	a	a	a	h	h	a	a	a	a	a	h	h	a	a	h	a	a	a	h	a
WRC1757	609480322	3A	a	a	a	a	a	a	a	a	a	a	a	a	a	a	a	a	a	a	h	a	a	a	a	h	a	a	a	a	a	a	h	h	a	a	a	a	a	h	h	a	a	h	a	a	a	h	a
WRC0330	632426585	3A	a	a	a	a	a	a	a	a	a	a	a	a	a	a	a	a	a	a	h	a	a	a	a	h	a	a	a	a	a	a	h	h	a	a	a	a	a	h	h	a	a	h	a	a	a	h	a
WRC1758	653664177	3A	a	a	a	a	a	a	a	a	a	a	a	a	a	a	a	a	a	a	h	a	a	a	a	h	a	a	a	a	a	a	h	h	a	a	a	a	a	h	h	a	a	a	a	a	a	h	a
WRC1846	705332571	3A	a	a	a	a	a	a	a	a	a	a	a	a	a	a	a	a	a	a	h	a	a	a	a	h	a	a	a	a	a	a	h	h	a	a	a	a	a	h	h	a	a	a	a	a	a	a	a
WRC1847	706469808	3A	a	a	a	a	a	a	a	a	a	a	a	a	a	a	a	a	a	a	a	a	a	a	a	a	a	a	a	a	a	a	a	a	a	a	a	a	a	a	a	a	a	a	a	a	a	a	a
WRC2066	740888400	3A	a	a	a	a	a	a	a	a	a	a	a	a	a	a	a	a	a	a	a	a	a	a	b	a	a	b	a	a	a	a	a	a	a	a	a	a	b	a	a	b	b	a	a	a	b	a	a
WRC1980	745894909	3A	a	a	a	a	a	a	a	a	a	a	a	a	a	a	a	a	a	a	a	a	a	a	b	a	a	b	a	a	a	a	a	a	a	a	a	a	b	a	a	b	b	a	a	a	b	a	a
WRC1471	21650070	3B	a	a	a	a	a	a	a	a	a	a	a	a	a	a	a	a	a	a	a	a	a	a	a	a	a	a	a	a	a	a	a	a	a	a	a	a	a	a	a	a	a	a	a	a	a	a	a
WRC1271	10202100	3B	a	a	a	a	a	a	a	a	a	a	a	a	a	a	a	a	a	a	a	a	a	a	a	a	a	a	a	a	a	a	a	a	a	a	a	a	a	a	a	a	a	a	a	a	a	a	a
WRC2154	5.94343e+07	3B	a	a	a	a	h	a	a	a	a	a	a	a	a	a	a	a	a	a	a	a	a	a	a	a	a	a	a	a	a	a	a	a	a	a	a	a	a	a	a	a	a	h	a	a	a	a	a
WRC0350	77114541	3B	a	a	a	a	h	a	a	a	a	a	a	a	a	a	a	a	a	a	a	a	a	a	a	a	a	a	a	a	a	a	a	a	a	a	a	a	a	a	a	a	a	h	a	a	a	a	a
WRC0352	127201906	3B	a	a	a	a	h	a	a	a	a	a	a	a	a	a	a	a	a	a	a	a	a	a	a	a	a	a	a	a	a	a	a	a	a	a	a	a	a	a	a	a	a	h	a	a	a	a	a
WRC0358	170334052	3B	a	a	a	a	h	a	a	a	a	a	a	a	a	a	a	a	a	a	a	a	a	a	a	a	a	a	a	a	a	a	a	a	a	a	a	a	a	a	a	a	a	h	a	a	a	a	a
WRC0360	249428488	3B	a	a	a	a	h	a	a	a	a	a	a	a	a	a	a	a	a	a	a	a	a	a	a	a	a	a	a	a	a	a	a	a	a	a	a	a	a	a	a	a	a	h	a	a	a	a	a
WRC2070	283588800	3B	a	a	a	a	h	a	a	a	a	a	a	a	a	a	a	a	a	a	a	a	a	a	a	a	a	a	a	a	a	a	a	a	a	a	a	a	a	a	a	a	a	h	a	a	a	a	a
WRC1623	342888873	3B	a	a	a	a	h	a	a	a	a	a	a	a	a	a	a	a	a	a	a	a	a	a	a	a	a	a	a	a	a	a	a	a	a	a	a	a	a	a	a	a	a	h	a	a	a	a	a
WRC0364	385800577	3B	a	a	a	a	a	a	a	a	a	a	a	a	a	a	a	a	a	a	a	a	a	a	a	a	a	a	a	a	a	a	a	a	a	a	a	a	a	a	a	a	a	h	a	a	a	b	a
WRC0367	405077699	3B	a	a	a	a	a	a	a	a	a	a	a	a	a	a	a	a	a	a	a	a	a	a	a	a	a	a	a	a	a	a	a	a	a	a	a	a	a	a	a	a	a	h	a	a	a	b	a
WRC1473	451873081	3B	a	a	a	a	a	a	a	a	a	a	a	a	a	a	a	a	a	a	a	a	a	a	a	a	a	a	a	a	a	a	a	a	a	a	a	a	a	a	a	a	a	h	a	a	a	b	a
WRC1117	498892800	3B	a	a	a	a	a	a	a	a	a	a	a	a	a	a	a	a	a	a	a	a	a	a	a	a	a	a	a	a	a	a	a	a	a	a	a	a	a	a	a	a	a	h	a	a	a	b	a
WRC0373	524191333	3B	a	a	a	a	a	a	a	a	a	a	a	a	a	a	a	a	a	a	h	a	a	a	a	h	a	a	a	a	a	a	h	h	a	a	a	a	a	h	h	a	a	h	a	a	a	b	a
WRC2137	558086100	3B	a	a	a	a	a	a	a	a	a	a	a	a	a	a	a	a	a	a	h	a	a	a	a	h	a	a	a	a	a	a	h	h	a	a	a	a	a	h	h	a	a	h	a	a	a	b	a
WRC0376	595100000	3B	a	a	a	a	a	a	a	a	a	a	a	a	a	a	a	a	a	a	h	a	a	a	a	h	a	a	a	a	a	a	h	h	a	a	a	a	a	h	h	a	a	h	a	a	a	b	a
WRC1624	640842657	3B	a	a	a	a	a	a	a	a	a	a	a	a	a	a	a	a	a	a	h	a	a	a	a	h	a	a	a	a	a	a	h	h	a	a	a	a	a	h	h	a	a	h	a	a	a	b	a
WRC1763	693646147	3B	a	a	a	a	a	a	a	a	a	a	a	a	a	a	a	a	a	a	h	a	a	a	a	h	a	a	a	a	a	a	h	h	a	a	a	a	a	h	h	a	a	h	a	a	a	b	a
WRC0384	736810594	3B	a	a	a	a	a	a	a	a	a	a	a	a	a	a	a	a	a	a	h	a	a	a	a	h	a	a	a	a	a	a	h	h	a	a	a	a	h	h	h	a	a	a	a	a	a	b	a
WRC1475	7.73516e+08	3B	a	a	a	a	a	a	a	a	a	a	a	a	a	a	a	a	a	a	h	a	a	a	h	h	a	h	a	a	a	a	h	h	a	a	a	a	h	h	h	h	h	a	a	a	h	a	a
WRC1984	825289416	3B	a	a	a	a	a	a	a	a	a	a	a	a	a	a	a	a	a	a	a	a	a	a	h	a	a	h	a	a	a	a	a	a	a	a	a	a	h	a	a	h	h	a	a	a	h	a	a
WRC1477	11375530	3D	a	a	a	a	b	a	a	a	a	a	a	a	a	a	a	a	a	a	a	a	a	a	a	a	a	a	a	a	a	a	a	a	a	a	a	a	a	a	a	a	a	b	a	a	a	a	a
WRC1853	42794316	3D	a	a	a	a	b	a	a	a	a	a	a	a	a	a	a	a	a	a	a	a	a	a	a	a	a	a	a	a	a	a	a	a	a	a	a	a	a	a	a	a	a	b	a	a	a	a	a
WRC0399	84673499	3D	a	a	a	a	b	a	a	a	a	a	a	a	a	a	a	a	a	a	a	a	a	a	a	a	a	a	a	a	a	a	a	a	a	a	a	a	a	a	a	a	a	b	a	a	a	a	a
WRC0401	95245545	3D	a	a	a	a	b	a	a	a	a	a	a	a	a	a	a	a	a	a	a	a	a	a	a	a	a	a	a	a	a	a	a	a	a	a	a	a	a	a	a	a	a	b	a	a	a	a	a
WRC2071	120294600	3D	a	a	a	a	b	a	a	a	a	a	a	a	a	a	a	a	a	a	a	a	a	a	a	a	a	a	a	a	a	a	a	a	a	a	a	a	a	a	a	a	a	b	a	a	a	a	a
WRC2072	129391900	3D	a	a	a	a	b	a	a	a	a	a	a	a	a	a	a	a	a	a	a	a	a	a	a	a	a	a	a	a	a	a	a	a	a	a	a	a	a	a	a	a	a	b	a	a	a	a	a
WRC0405	163890121	3D	a	a	a	a	b	a	a	a	a	a	a	a	a	a	a	a	a	a	a	a	a	a	a	a	a	a	a	a	a	a	a	a	a	a	a	a	a	a	a	a	a	b	a	a	a	a	a
WRC1986	216200926	3D	a	a	a	a	a	a	a	a	a	a	a	a	a	a	a	a	a	a	a	a	a	a	a	a	a	a	a	a	a	a	a	a	a	a	a	a	a	a	a	a	a	b	a	a	a	h	a
WRC1629	266652130	3D	a	a	a	a	a	a	a	a	a	a	a	a	a	a	a	a	a	a	a	a	a	a	a	a	a	a	a	a	a	a	a	a	a	a	a	a	a	a	a	a	a	b	a	a	a	h	a
WRC1480	310653898	3D	a	a	a	a	a	a	a	a	a	a	a	a	a	a	a	a	a	a	a	a	a	a	a	a	a	a	a	a	a	a	a	a	a	a	a	a	a	a	a	a	a	b	a	a	a	h	a
WRC1482	404543700	3D	a	a	a	a	a	a	a	a	a	a	a	a	a	a	a	a	a	a	b	a	a	a	a	b	a	a	a	a	a	a	b	b	a	a	a	a	a	b	b	a	a	b	a	a	a	h	a
WRC0419	415166800	3D	a	a	a	a	a	a	a	a	a	a	a	a	a	a	a	a	a	a	b	a	a	a	a	b	a	a	a	a	a	a	b	b	a	a	a	a	a	b	b	a	a	b	a	a	a	h	a
WRC2074	535582000	3D	a	a	a	a	a	a	a	a	a	a	a	a	a	a	a	a	a	a	b	a	a	a	a	b	a	a	a	a	a	a	b	b	a	a	a	a	a	b	b	a	a	b	a	a	a	h	a
WRC1988	565163823	3D	a	a	a	a	a	a	a	a	a	a	a	a	a	a	a	a	a	a	b	a	a	a	a	b	a	a	a	a	a	a	b	b	a	a	a	a	b	b	b	a	a	a	a	a	a	a	a
WRC1855	613586565	3D	a	a	a	a	a	a	a	a	a	a	a	a	a	a	a	a	a	a	b	a	a	a	a	b	a	a	a	a	a	a	b	b	a	a	a	a	b	b	b	a	a	a	a	a	a	a	a
WRC2080	542607300	4A	a	a	a	a	a	a	h	a	a	a	a	a	a	a	a	a	a	a	a	h	h	a	a	a	a	a	a	a	a	a	a	a	a	a	h	a	a	a	a	a	a	a	a	h	a	a	a
WRC1493	5.1258e+08	4A	a	a	a	a	a	a	h	a	a	a	a	a	a	a	a	a	a	a	a	h	h	a	a	a	a	a	a	a	a	a	a	a	a	a	h	a	a	a	a	a	a	a	a	h	a	a	a
WRC1491	405568403	4A	a	a	a	a	a	a	h	a	a	a	a	a	a	a	a	a	a	a	a	h	h	a	a	a	a	a	a	a	a	a	a	a	a	a	h	a	a	a	a	a	a	a	a	h	a	a	a
WRC0460	330085154	4A	a	a	a	a	a	a	h	a	a	a	a	a	a	a	a	a	a	a	a	h	h	a	a	a	a	a	a	a	a	a	a	a	a	a	h	a	a	a	a	a	a	a	a	h	a	a	a
WRC1857	317079367	4A	a	a	a	a	a	a	h	a	a	a	a	a	a	a	a	a	a	a	a	h	h	a	a	a	a	a	a	a	a	a	a	a	a	a	h	a	a	a	a	a	a	a	a	h	a	a	a
WRC1489	211471665	4A	a	a	a	a	a	a	h	a	a	a	a	a	a	a	a	a	a	a	a	h	h	a	a	a	a	a	a	a	a	a	a	a	a	a	h	a	a	a	a	a	a	a	a	h	a	a	a
WRC1487	102832350	4A	a	a	a	a	a	a	a	a	a	a	a	a	a	a	a	a	a	a	a	h	h	a	a	a	a	a	a	a	a	a	a	a	a	a	h	a	a	a	a	a	a	a	a	h	a	a	a
WRC0443	60533201	4A	a	a	a	a	a	a	a	a	a	a	a	a	a	a	a	a	a	a	a	h	h	a	a	a	a	a	a	a	a	a	a	a	a	a	h	a	a	a	a	a	a	a	a	a	a	a	a
WRC1633	140234450	4A	a	a	a	a	a	a	a	a	a	a	a	a	a	a	a	a	a	a	a	a	a	a	a	a	a	a	a	a	a	a	a	a	a	a	a	a	a	a	a	a	a	a	a	a	a	a	a
WRC1632	60259080	4A	a	a	a	a	a	a	a	a	a	a	a	a	a	a	a	a	a	a	a	a	a	a	a	a	a	a	a	a	a	a	a	a	a	a	a	a	a	a	a	a	a	a	a	a	a	a	a
WRC1698	148913500	4A	a	a	a	a	a	a	a	a	a	a	a	a	a	a	a	a	a	a	a	a	a	a	a	a	a	a	a	a	a	a	a	a	a	a	a	a	a	a	a	a	a	a	a	a	a	a	a
WRC1990	148908800	4A	a	a	a	a	a	a	a	a	a	a	a	a	a	a	a	a	a	a	a	a	a	a	a	a	a	a	a	a	a	a	a	a	a	a	a	a	a	a	a	a	a	a	a	a	a	a	a
WRC1494	555572568	4A	a	a	a	a	a	a	a	a	a	a	a	a	a	a	a	a	a	a	a	a	a	a	a	a	a	a	a	a	a	a	a	a	a	a	a	a	a	a	a	a	a	a	a	a	a	a	a
WRC1524	600069173	4A	a	a	a	a	a	a	a	a	a	a	a	a	a	a	a	a	a	a	a	a	a	a	a	a	a	a	a	a	a	a	a	a	a	a	a	a	a	a	a	a	a	a	a	a	a	a	a
WRC0607	702000349	4A	a	a	a	a	a	a	a	a	a	a	a	a	a	a	a	a	a	a	a	a	a	a	a	a	a	a	a	a	a	a	a	a	a	a	a	a	a	a	a	a	a	a	a	a	a	a	a
WRC1526	708798312	4A	a	a	a	a	a	a	a	a	a	a	a	a	a	a	a	a	a	a	a	a	a	a	a	a	a	a	a	a	a	a	a	a	a	a	h	a	a	a	a	a	a	a	a	a	a	a	a
WRC2084	1263900	4B	a	a	a	a	a	a	b	h	a	a	a	a	a	a	a	a	a	h	a	a	a	h	a	a	a	a	a	a	a	a	a	a	a	a	a	a	a	a	a	a	a	a	a	a	a	a	a
WRC1777	4549070	4B	a	a	a	a	a	a	b	a	a	a	a	a	a	a	a	a	a	a	a	h	a	a	a	a	a	a	a	a	a	a	a	a	a	a	a	a	a	a	a	a	a	a	a	h	a	a	a
WRC1639	70308240	4B	a	a	a	a	a	a	a	a	a	a	a	a	a	a	a	a	a	a	a	a	a	a	a	a	a	a	a	a	a	a	a	a	a	a	a	a	a	a	a	a	a	a	a	a	a	a	a
WRC1499	50244902	4B	a	a	a	a	a	a	a	a	a	a	a	a	a	a	a	a	a	a	a	a	a	a	a	a	a	a	a	a	a	a	a	a	a	a	a	a	a	a	a	a	a	a	a	a	a	a	a
WRC0488	9.53488e+07	4B	a	a	a	a	a	a	a	a	a	a	a	a	a	a	a	a	a	a	a	a	a	a	a	a	a	a	a	a	a	a	a	a	a	a	a	a	a	a	a	a	a	a	a	a	a	a	a
WRC1996	148949954	4B	a	a	a	a	a	a	a	a	a	a	a	a	a	a	a	a	a	a	a	a	a	a	a	a	a	a	a	a	a	a	a	a	a	a	a	a	a	a	a	a	a	a	a	a	a	a	a
WRC1500	149047395	4B	a	a	a	a	a	a	a	a	a	a	a	a	a	a	a	a	a	a	a	a	a	a	a	a	a	a	a	a	a	a	a	a	a	a	a	a	a	a	a	a	a	a	a	a	a	a	a
WRC0492	197305746	4B	a	a	a	a	a	a	h	a	a	a	a	a	a	a	a	a	a	a	a	h	a	a	a	a	a	a	a	a	a	a	a	a	a	a	h	a	a	a	a	a	a	a	a	h	a	a	a
WRC0494	207112567	4B	a	a	a	a	a	a	h	a	a	a	a	a	a	a	a	a	a	a	a	h	h	a	a	a	a	a	a	a	a	a	a	a	a	a	h	a	a	a	a	a	a	a	a	h	a	a	a
WRC1501	252019207	4B	a	a	a	a	a	a	h	a	a	a	a	a	a	a	a	a	a	a	a	h	h	a	a	a	a	a	a	a	a	a	a	a	a	a	h	a	a	a	a	a	a	a	a	h	a	a	a
WRC1502	306662178	4B	a	a	a	a	a	a	h	a	a	a	a	a	a	a	a	a	a	a	a	h	h	a	a	a	a	a	a	a	a	a	a	a	a	a	h	a	a	a	a	a	a	a	a	h	a	a	a
WRC1997	350362068	4B	a	a	a	a	a	a	h	a	a	a	a	a	a	a	a	a	a	a	a	h	h	a	a	a	a	a	a	a	a	a	a	a	a	a	h	a	a	a	a	a	a	a	a	h	a	a	a
WRC0498	351609500	4B	a	a	a	a	a	a	h	a	a	a	a	a	a	a	a	a	a	a	a	h	h	a	a	a	a	a	a	a	a	a	a	a	a	a	h	a	a	a	a	a	a	a	a	h	a	a	a
WRC0503	4.14188e+08	4B	a	a	a	a	a	a	a	a	a	a	a	a	a	a	a	a	a	a	a	h	h	a	a	a	a	a	a	a	a	a	a	a	a	a	h	a	a	a	a	a	a	a	a	h	a	a	a
WRC1998	472077162	4B	a	a	a	a	a	a	a	a	a	a	a	a	a	a	a	a	a	a	a	h	h	a	a	a	a	a	a	a	a	a	a	a	a	a	h	a	a	a	a	a	a	a	a	a	a	a	a
WRC0509	5.20239e+08	4B	a	a	a	a	a	a	a	a	a	a	a	a	a	a	a	a	a	a	a	a	h	a	a	a	a	a	a	a	a	a	a	a	a	a	a	a	a	a	a	a	a	a	a	a	a	a	a
WRC1781	580322253	4B	a	a	a	a	a	a	a	a	a	a	a	a	a	a	a	a	a	a	a	a	a	a	a	a	a	a	a	a	a	a	a	a	a	a	a	a	a	a	a	a	a	a	a	a	a	a	a
WRC1700	602298211	4B	a	a	a	a	a	a	a	a	a	a	a	a	a	a	a	a	a	a	a	a	a	a	a	a	a	a	a	a	a	a	a	a	a	a	a	a	a	a	a	a	a	a	a	a	a	a	a
WRC1367	657295694	4B	a	a	a	a	a	a	a	a	a	a	a	a	a	a	a	a	a	a	a	a	a	a	a	a	a	a	a	a	a	a	a	a	a	a	a	a	a	a	a	a	a	a	a	a	a	a	a
WRC1506	673223850	4B	a	a	a	a	a	a	a	a	a	a	a	a	a	a	a	a	a	a	a	a	a	a	a	a	a	a	a	a	a	a	a	a	a	a	a	a	a	a	a	a	a	a	a	a	a	a	a
WRC1784	4670050	4D	a	a	a	a	a	a	b	b	a	a	a	a	a	a	a	a	a	b	a	b	a	a	a	a	a	a	a	a	a	a	a	a	a	a	a	a	a	a	a	a	a	a	a	b	a	a	a
WRC1314	3.14647e+07	4D	a	a	a	a	a	a	b	b	a	a	a	a	a	a	a	a	a	b	a	b	b	a	a	a	a	a	a	a	a	a	a	a	a	a	b	a	a	a	a	a	a	a	a	b	a	a	a
WRC1315	39979442	4D	a	a	a	a	a	a	b	b	a	a	a	a	a	a	a	a	a	b	a	b	b	h	a	a	a	a	a	a	a	a	a	a	a	a	b	a	a	a	a	a	a	a	a	b	a	a	a
WRC1507	101625554	4D	a	a	a	a	a	a	b	a	a	a	a	a	a	a	a	a	a	a	a	b	b	a	a	a	a	a	a	a	a	a	a	a	a	a	b	a	a	a	a	a	a	a	a	b	a	a	a
WRC1702	120453738	4D	a	a	a	a	a	a	b	a	a	a	a	a	a	a	a	a	a	a	a	b	b	a	a	a	a	a	a	a	a	a	a	a	a	a	b	a	a	a	a	a	a	a	a	b	a	a	a
WRC0531	163743940	4D	a	a	a	a	a	a	b	a	a	a	a	a	a	a	a	a	a	a	a	b	b	a	a	a	a	a	a	a	a	a	a	a	a	a	b	a	a	a	a	a	a	a	a	b	a	a	a
WRC0532	182069580	4D	a	a	a	a	a	a	b	a	a	a	a	a	a	a	a	a	a	a	a	b	b	a	a	a	a	a	a	a	a	a	a	a	a	a	b	a	a	a	a	a	a	a	a	b	a	a	a
WRC1508	2.35499e+08	4D	a	a	a	a	a	a	b	a	a	a	a	a	a	a	a	a	a	a	a	b	b	a	a	a	a	a	a	a	a	a	a	a	a	a	b	a	a	a	a	a	a	a	a	b	a	a	a
WRC1509	281156443	4D	a	a	a	a	a	a	b	a	a	a	a	a	a	a	a	a	a	a	a	b	b	a	a	a	a	a	a	a	a	a	a	a	a	a	b	a	a	a	a	a	a	a	a	b	a	a	a
WRC1703	295414800	4D	a	a	a	a	a	a	b	a	a	a	a	a	a	a	a	a	a	a	a	b	b	a	a	a	a	a	a	a	a	a	a	a	a	a	b	a	a	a	a	a	a	a	a	b	a	a	a
WRC0542	339077700	4D	a	a	a	a	a	a	a	a	a	a	a	a	a	a	a	a	a	a	a	b	b	a	a	a	a	a	a	a	a	a	a	a	a	a	b	a	a	a	a	a	a	a	a	b	a	a	a
WRC0544	3.71793e+08	4D	a	a	a	a	a	a	a	a	a	a	a	a	a	a	a	a	a	a	a	b	b	a	a	a	a	a	a	a	a	a	a	a	a	a	b	a	a	a	a	a	a	a	a	b	a	a	a
WRC1704	414048612	4D	a	a	a	a	a	a	a	a	a	a	a	a	a	a	a	a	a	a	a	b	b	a	a	a	a	a	a	a	a	a	a	a	a	a	b	a	a	a	a	a	a	a	a	a	a	a	a
WRC2000	414637988	4D	a	a	a	a	a	a	a	a	a	a	a	a	a	a	a	a	a	a	a	b	b	a	a	a	a	a	a	a	a	a	a	a	a	a	b	a	a	a	a	a	a	a	a	a	a	a	a
WRC1370	480873984	4D	a	a	a	a	a	a	a	a	a	a	a	a	a	a	a	a	a	a	a	a	b	a	a	a	a	a	a	a	a	a	a	a	a	a	b	a	a	a	a	a	a	a	a	a	a	a	a
WRC1787	508801960	4D	a	a	a	a	a	a	b	a	a	a	a	a	a	a	a	a	a	a	a	a	b	a	a	a	a	a	a	a	a	a	a	a	a	a	b	a	a	a	a	a	a	a	a	a	a	a	a
WRC2090	3386960	5A	a	a	a	a	a	a	a	a	a	a	a	a	a	a	a	a	a	a	a	a	a	a	a	a	a	a	a	a	a	a	a	a	a	a	a	a	a	a	a	a	a	a	a	a	a	a	a
WRC1646	46570153	5A	a	a	a	a	a	a	a	a	a	a	a	a	a	a	a	a	a	a	a	a	a	a	a	a	a	a	a	a	a	a	a	a	a	a	a	a	a	a	a	a	a	a	a	a	a	a	a
WRC1647	573699700	5A	a	a	a	a	a	a	a	a	a	a	a	a	a	a	a	a	a	a	a	a	a	a	a	a	h	a	a	a	a	a	a	a	a	a	a	a	a	a	a	a	a	a	a	a	a	a	a
WRC1515	158353013	5A	a	a	a	a	a	a	a	a	a	a	a	a	a	a	a	a	a	a	a	a	a	a	a	a	h	a	a	a	a	a	a	h	h	a	a	a	a	a	a	a	a	a	a	a	a	a	a
WRC0580	307349847	5A	a	a	a	a	a	a	a	a	h	a	a	a	a	a	a	a	a	a	a	a	a	a	h	a	h	h	a	a	a	a	a	h	h	a	h	a	a	a	a	h	h	a	a	a	a	a	a
WRC1519	358046120	5A	a	a	a	a	a	a	a	a	h	a	a	a	a	a	a	a	a	a	a	a	a	a	h	a	h	h	a	a	a	a	a	h	h	a	h	a	a	a	a	h	h	a	a	a	a	a	a
WRC1522	501405798	5A	a	a	a	a	a	a	a	a	h	a	a	a	a	a	a	a	a	a	a	a	a	a	h	a	h	h	a	a	a	a	a	h	h	a	h	a	a	a	a	h	h	a	a	a	a	a	a
WRC1523	553149067	5A	a	a	a	a	a	a	a	a	a	a	a	a	a	a	a	a	a	a	a	a	a	a	a	a	a	a	a	a	a	a	a	a	a	a	a	a	a	a	a	a	a	a	a	a	a	a	a
WRC2006	561452900	5A	a	a	a	a	a	a	a	a	a	a	a	a	a	a	a	a	a	a	a	a	a	a	a	a	a	a	a	a	a	a	a	a	a	a	a	a	a	a	a	a	a	a	a	a	a	a	a
WRC0472	606586887	5A	a	a	a	a	a	a	h	a	a	a	a	a	a	a	a	a	a	a	a	a	a	a	a	a	a	a	a	a	a	h	a	a	a	a	a	a	a	a	a	a	a	a	a	a	a	a	a
WRC1359	627822348	5A	a	a	a	a	a	a	a	a	a	a	a	a	a	a	a	a	a	a	a	a	a	a	a	a	a	a	a	a	a	a	a	a	a	a	a	a	a	a	a	a	a	a	a	a	a	a	a
WRC1650	3.48083e+06	5B	a	a	a	a	a	a	a	a	a	a	a	a	a	a	a	a	a	a	a	a	a	a	a	a	a	a	a	a	a	a	a	a	a	a	a	a	a	a	a	a	a	a	a	a	a	a	a
WRC1798	50665420	5B	a	a	a	a	a	a	a	a	a	a	a	a	a	a	a	a	a	a	a	a	a	a	a	a	a	a	a	a	a	a	a	a	a	a	a	a	a	a	a	a	a	a	a	a	a	a	a
WRC0614	41315301	5B	a	a	a	a	h	a	a	a	h	a	a	a	a	a	a	a	a	a	a	a	a	a	h	a	h	h	a	a	a	a	a	h	h	a	h	a	a	a	a	h	h	a	a	a	a	a	a
WRC2095	8.24703e+07	5B	a	a	a	a	h	a	a	a	h	a	a	a	a	a	a	a	a	a	a	a	a	a	h	a	h	h	a	a	a	a	a	h	h	a	h	a	a	a	a	h	h	a	a	a	a	a	a
WRC2009	105535891	5B	a	a	a	a	h	a	a	a	h	a	a	a	a	a	a	a	a	a	a	a	a	a	h	a	h	h	a	a	a	a	a	h	h	a	h	a	a	a	a	h	h	a	a	a	a	a	a
WRC0623	158131558	5B	a	a	a	a	h	a	a	a	h	a	a	a	a	a	a	a	a	a	a	a	a	a	h	a	h	h	a	a	a	a	a	h	h	a	h	a	a	a	a	h	h	a	a	a	a	a	a
WRC1800	255958722	5B	a	a	a	a	a	a	a	a	h	a	a	a	a	a	a	a	a	a	a	a	a	a	h	a	h	h	a	a	a	a	a	h	h	a	h	a	a	a	a	h	h	a	a	a	a	a	a
WRC1531	308540646	5B	a	a	a	a	a	a	a	a	h	a	a	a	a	a	a	a	a	a	a	a	a	a	h	a	h	h	a	a	a	a	a	h	h	a	h	a	a	a	a	h	h	a	a	a	a	a	a
WRC1533	4.00901e+08	5B	a	a	a	a	a	a	a	a	h	a	a	a	a	a	a	a	a	a	a	a	a	a	h	a	h	h	a	a	a	a	a	h	h	a	h	a	a	a	a	h	h	a	a	a	a	a	a
WRC0646	496146289	5B	a	a	a	a	a	a	a	a	a	a	a	a	a	a	a	a	a	a	a	a	a	a	a	a	h	a	a	a	a	a	a	h	h	a	a	a	a	a	a	a	a	a	a	a	a	a	a
WRC1803	541099179	5B	a	a	a	a	a	a	a	a	a	a	a	a	a	a	a	a	a	a	a	a	a	a	a	a	h	a	a	a	a	a	a	h	h	a	a	a	a	a	a	a	a	a	a	a	a	a	a
WRC0653	581828841	5B	a	a	a	a	a	a	a	a	a	a	a	a	a	a	a	a	a	a	a	a	a	a	a	a	a	a	a	a	a	a	a	a	a	a	a	a	a	a	a	a	a	a	a	a	a	a	a
WRC1537	660688482	5B	a	a	a	a	a	a	a	a	a	a	a	a	a	a	a	a	a	a	a	a	a	a	a	a	a	a	a	a	a	a	a	a	a	a	a	a	a	a	a	a	a	a	a	a	a	a	a
WRC1859	711302872	5B	a	a	a	a	a	a	h	a	a	a	a	a	a	a	a	a	a	a	a	a	a	a	a	a	a	a	a	a	a	a	a	a	a	a	a	a	a	a	a	a	a	a	a	a	a	a	a
WRC0665	3031899	5D	a	a	a	a	h	a	a	a	b	a	a	a	a	a	a	a	a	a	a	a	a	a	b	a	h	b	a	a	a	a	a	b	h	a	b	a	a	a	a	b	b	a	a	a	b	a	a
WRC0668	11310600	5D	a	a	a	a	h	a	a	a	b	a	a	a	a	a	a	a	a	a	a	a	a	a	b	a	h	b	a	a	a	a	a	b	h	a	b	a	a	a	a	b	b	a	a	a	b	a	a
WRC0672	43100450	5D	a	a	a	a	h	a	a	a	b	a	a	a	a	a	a	a	a	a	a	a	a	a	b	a	h	b	a	a	a	a	a	b	h	a	b	a	a	a	a	b	b	a	a	a	a	a	a
WRC0676	76203937	5D	a	a	a	a	h	a	a	a	b	a	a	a	a	a	a	a	a	a	a	a	a	a	b	a	h	b	a	a	a	a	a	b	h	a	b	a	a	a	a	b	b	a	a	a	a	a	a
WRC0679	128545182	5D	a	a	a	a	h	a	a	a	b	a	a	a	a	a	a	a	a	a	a	a	a	a	b	a	h	b	a	a	a	a	a	b	h	a	b	a	a	a	a	b	b	a	a	a	a	a	a
WRC0683	193131363	5D	a	a	a	a	a	a	a	a	b	a	a	a	a	a	a	a	a	a	a	a	a	a	b	a	h	b	a	a	a	a	a	b	h	a	b	a	a	a	a	b	b	a	a	a	a	a	a
WRC0688	251426271	5D	a	a	a	a	a	a	a	a	b	a	a	a	a	a	a	a	a	a	a	a	a	a	b	a	h	b	a	a	a	a	a	b	h	a	b	a	a	a	a	b	b	a	a	a	a	a	a
WRC1540	301107225	5D	a	a	a	a	a	a	a	a	b	a	a	a	a	a	a	a	a	a	a	a	a	a	b	a	h	b	a	a	a	a	a	b	h	a	b	a	a	a	a	b	b	a	a	a	a	a	a
WRC1541	354268895	5D	a	a	a	a	a	a	a	a	b	a	a	a	a	a	a	a	a	a	a	a	a	a	b	a	h	b	a	a	a	a	a	b	h	a	b	a	a	a	a	b	b	a	a	a	a	a	a
WRC0698	3.6165e+08	5D	a	a	a	a	a	a	a	a	a	a	a	a	a	a	a	a	a	a	a	a	a	a	a	a	h	a	a	a	a	a	a	b	h	a	a	a	a	a	a	a	a	a	a	a	a	a	a
WRC0703	421655000	5D	a	a	a	a	a	a	a	a	a	a	a	a	a	a	a	a	a	a	a	a	a	a	a	a	h	a	a	a	a	a	a	b	h	a	a	a	a	a	a	a	a	a	a	a	a	a	a
WRC1659	451484875	5D	a	a	a	a	a	a	a	a	a	a	a	a	a	a	a	a	a	a	a	a	a	a	a	a	h	a	a	a	a	a	a	b	h	a	a	a	a	a	a	a	a	a	a	a	a	a	a
WRC1542	490510565	5D	a	a	a	a	a	a	a	a	a	a	a	a	a	a	a	a	a	a	a	a	a	a	a	a	a	a	a	a	a	a	a	a	a	a	a	a	a	a	a	a	a	a	a	a	a	a	a
WRC2098	530370900	5D	a	a	a	a	a	a	a	a	a	a	a	a	a	a	a	a	a	a	a	a	a	a	a	a	a	a	a	a	a	a	a	a	a	a	a	a	a	a	a	a	a	a	a	a	a	a	a
WRC0710	557674000	5D	a	a	a	a	a	a	B	a	a	a	a	a	a	a	a	a	a	a	a	a	a	a	a	a	a	a	a	a	a	b	a	a	a	a	a	a	a	a	a	a	a	a	a	a	a	a	a
WRC1809	53089327	6A	a	a	a	a	a	a	a	a	a	a	a	a	a	a	a	a	a	a	a	a	a	a	a	a	a	a	a	a	a	a	a	a	a	a	a	a	a	a	a	a	a	a	a	a	a	a	a
WRC1544	104052569	6A	a	a	a	a	a	a	a	a	a	a	a	a	a	a	a	a	a	a	a	a	a	a	a	a	a	a	a	a	a	a	a	a	a	a	a	a	a	a	a	a	a	a	a	a	a	a	a
WRC1810	105182396	6A	a	a	a	a	a	a	a	a	a	a	a	a	a	a	a	a	a	a	a	a	a	a	a	a	a	a	a	a	a	a	a	a	a	a	a	a	a	a	a	a	a	a	a	a	a	a	a
WRC1868	143750884	6A	a	a	a	a	a	a	a	a	a	a	a	a	a	a	a	a	a	a	a	a	a	a	a	a	a	a	a	h	h	h	a	a	a	h	a	a	a	a	a	a	a	a	a	a	a	a	a
WRC1869	147461123	6A	a	a	a	a	a	a	a	a	a	a	a	a	a	a	a	a	a	a	a	a	a	a	a	a	a	a	a	h	h	h	a	a	a	h	a	a	a	a	a	a	a	a	a	a	a	a	a
WRC1545	181593554	6A	a	a	a	a	a	a	a	a	a	a	a	a	a	a	a	a	a	a	a	a	a	a	a	a	a	a	a	h	h	h	a	a	a	h	a	a	a	a	a	a	a	a	a	a	a	a	a
WRC0729	217266348	6A	a	a	a	a	a	a	a	a	a	a	a	a	a	a	a	a	a	a	a	a	a	a	a	a	a	a	a	h	h	h	a	a	a	h	a	a	a	a	a	a	a	a	a	a	a	a	a
WRC0731	235073680	6A	a	a	a	a	a	a	a	a	a	a	a	a	a	a	a	a	a	a	a	a	a	a	a	a	a	a	a	h	h	h	a	a	a	h	a	a	a	a	a	a	a	a	a	a	a	a	a
WRC2099	322702200	6A	a	a	a	a	a	a	a	a	a	a	a	a	a	a	a	a	a	a	a	a	a	a	a	a	a	a	a	h	h	h	a	a	a	h	a	a	a	a	a	a	a	a	a	a	a	a	a
WRC2100	325279100	6A	a	a	a	a	a	a	a	a	a	a	a	a	a	a	a	a	a	a	a	a	a	a	a	a	a	a	a	h	h	h	a	a	a	h	a	a	a	a	a	a	a	a	a	a	a	a	a
WRC1547	358597765	6A	a	a	a	a	a	a	a	a	a	a	a	a	a	a	a	a	a	a	a	a	a	a	a	a	a	a	a	h	h	h	a	a	a	h	a	a	a	a	a	a	a	a	a	a	a	a	a
WRC2163	408050400	6A	a	a	a	a	a	a	a	a	a	a	a	a	a	a	a	a	a	a	a	a	a	a	a	a	a	a	a	h	h	h	a	a	a	h	a	a	a	a	a	a	a	a	a	a	a	a	a
WRC0737	425282067	6A	a	a	a	a	a	a	a	a	a	a	a	a	a	a	a	a	a	a	a	a	a	a	a	a	a	a	a	h	h	h	a	a	a	h	a	a	a	a	a	a	a	a	a	a	a	a	a
WRC1549	485704106	6A	a	a	a	a	a	a	a	a	a	a	a	a	a	a	a	a	a	a	a	a	a	a	a	a	a	a	a	h	h	h	a	a	a	h	a	a	a	a	a	a	a	a	a	a	a	a	a
WRC0747	534962071	6A	a	a	a	a	a	a	a	a	a	a	a	a	a	a	a	a	a	a	a	a	a	a	a	a	a	a	a	h	h	h	a	a	a	h	a	a	a	a	a	a	a	a	a	a	a	a	a
WRC0750	587556591	6A	a	a	a	b	a	a	a	a	a	a	a	a	a	a	a	a	a	a	a	a	a	a	a	a	a	a	a	h	h	h	a	a	a	h	a	a	a	a	a	a	a	a	a	a	a	a	a
WRC1812	616943169	6A	a	a	a	b	a	a	a	a	a	a	a	a	a	a	a	a	a	a	a	a	a	a	a	a	a	a	a	h	h	a	a	a	a	a	a	a	a	a	a	a	a	a	a	a	a	a	a
WRC1813	3871851	6B	a	a	a	a	a	a	a	a	a	a	a	a	a	a	a	a	a	a	a	a	a	a	a	a	a	a	a	b	h	b	a	a	a	b	a	a	a	a	a	a	a	a	a	a	a	a	a
WRC0760	36228965	6B	a	a	a	a	a	a	a	a	a	a	a	a	a	a	a	a	a	a	a	a	a	a	a	a	a	a	a	b	h	b	a	a	a	b	a	a	a	a	a	a	a	a	a	a	a	a	a
WRC1666	1.32145e+08	6B	a	a	a	a	a	a	a	a	a	a	a	a	a	a	a	a	a	a	a	a	a	a	a	a	a	a	a	b	h	b	a	a	a	b	a	a	a	a	a	a	a	a	a	a	a	a	a
WRC0771	210596226	6B	a	a	a	a	a	a	a	a	a	a	a	a	a	a	a	a	a	a	a	a	a	a	a	a	a	a	a	b	h	b	a	a	a	b	a	a	a	a	a	a	a	a	a	a	a	a	a
WRC1556	374332927	6B	a	a	a	a	a	a	a	a	a	a	a	a	a	a	a	a	a	a	a	a	a	a	a	a	a	a	a	b	h	b	a	a	a	b	a	a	a	a	a	a	a	a	a	a	a	a	a
WRC1557	423192671	6B	a	a	a	a	a	a	a	a	a	a	a	a	a	a	a	a	a	a	a	a	a	a	a	a	a	a	a	b	h	b	a	a	a	b	a	a	a	a	a	a	a	a	a	a	a	a	a
WRC0789	472607002	6B	a	a	a	a	a	a	a	a	a	a	a	a	a	a	a	a	a	a	a	a	a	a	a	a	a	a	a	b	h	b	a	a	a	b	a	a	a	a	a	a	a	a	a	a	a	a	a
WRC2166	490329700	6B	a	a	a	a	a	a	a	a	a	a	a	a	a	a	a	a	a	a	a	a	a	a	a	a	a	a	a	b	h	b	a	a	a	b	a	a	a	a	a	a	a	a	a	a	a	a	a
WRC0801	640899500	6B	a	a	a	a	a	a	a	a	a	a	a	a	a	a	a	a	a	a	a	a	a	a	a	a	a	a	a	b	h	b	a	a	a	b	a	a	a	a	a	a	a	a	a	a	a	a	a
WRC1874	715215855	6B	a	a	a	a	a	a	a	a	a	a	a	a	a	a	a	a	a	a	a	a	a	a	a	a	a	a	a	b	h	a	a	a	a	a	a	a	a	a	a	a	a	a	a	a	a	a	a
WRC1892	715219570	6B	a	a	a	a	a	a	a	a	a	a	a	a	a	a	a	a	a	a	a	a	a	a	a	a	a	a	a	b	h	a	a	a	a	a	a	a	a	a	a	a	a	a	a	a	a	a	a
WRC1893	715223462	6B	a	a	a	a	a	a	a	a	a	a	a	a	a	a	a	a	a	a	a	a	a	a	a	a	a	a	a	b	h	a	a	a	a	a	a	a	a	a	a	a	a	a	a	a	a	a	a
WRC1671	7.20479e+08	6B	a	a	a	h	a	a	a	a	a	a	a	a	a	a	a	a	a	a	a	a	a	a	a	a	a	a	a	b	h	a	a	a	a	a	a	a	a	a	a	a	a	a	a	a	a	a	a
WRC2019	3464772	6D	a	a	a	a	a	a	a	a	a	a	a	a	a	a	a	a	a	a	a	a	a	a	a	a	a	a	a	h	h	h	a	a	a	h	a	a	a	a	a	a	a	a	a	a	a	a	a
WRC1877	4637888	6D	a	a	a	a	a	a	a	a	a	a	a	a	a	a	a	a	a	a	a	a	a	a	a	a	a	a	a	h	h	h	a	a	a	h	a	a	a	a	a	a	a	a	a	a	a	a	a
WRC0814	35489060	6D	a	a	a	a	a	a	a	a	a	a	a	a	a	a	a	a	a	a	a	a	a	a	a	a	a	a	a	h	h	h	a	a	a	h	a	a	a	a	a	a	a	a	a	a	a	a	a
WRC0816	47806857	6D	a	a	a	a	a	a	a	a	a	a	a	a	a	a	a	a	a	a	a	a	a	a	a	a	a	a	a	h	h	h	a	a	a	h	a	a	a	a	a	a	a	a	a	a	a	a	a
WRC0825	157442340	6D	a	a	a	a	a	a	a	a	a	a	a	a	a	a	a	a	a	a	a	a	a	a	a	a	a	a	a	h	h	h	a	a	a	h	a	a	a	a	a	a	a	a	a	a	a	a	a
WRC0827	187500420	6D	a	a	a	a	a	a	a	a	a	a	a	a	a	a	a	a	a	a	a	a	a	a	a	a	a	a	a	h	h	h	a	a	a	h	a	a	a	a	a	a	a	a	a	a	a	a	a
WRC0844	406345808	6D	a	a	a	a	a	a	a	a	a	a	a	a	a	a	a	a	a	a	a	a	a	a	a	a	a	a	a	h	h	h	a	a	a	h	a	a	a	a	a	a	a	a	a	a	a	a	a
WRC0845	406650122	6D	a	a	a	a	a	a	a	a	a	a	a	a	a	a	a	a	a	a	a	a	a	a	a	a	a	a	a	h	h	h	a	a	a	h	a	a	a	a	a	a	a	a	a	a	a	a	a
WRC0852	451908984	6D	a	a	a	b	a	a	a	a	a	a	a	a	a	a	a	a	a	a	a	a	a	a	a	a	a	a	a	h	h	h	a	a	a	h	a	a	a	a	a	a	a	a	a	a	a	a	a
WRC1890	470847232	6D	a	a	a	b	a	a	a	a	a	a	a	a	a	a	a	a	a	a	a	a	a	a	a	a	a	a	a	h	h	a	a	a	a	a	a	a	a	a	a	a	a	a	a	a	a	a	a
WRC1873	473055568	6D	a	a	a	b	a	a	a	a	a	a	a	a	a	a	a	a	a	a	a	a	a	a	a	a	a	a	a	a	a	a	a	a	a	a	a	a	a	a	a	a	a	a	a	a	a	a	a
WRC1674	473055568	6D	a	a	a	b	a	a	a	a	a	a	a	a	a	a	a	a	a	a	a	a	a	a	a	a	a	a	a	a	a	a	a	a	a	a	a	a	a	a	a	a	a	a	a	a	a	a	a
WRC2020	250356	7A	a	a	a	a	a	a	a	a	a	a	a	a	a	a	a	a	a	a	a	a	a	a	a	a	a	a	a	a	a	a	a	a	a	a	a	a	a	a	a	a	a	a	a	a	a	a	a
WRC1860	14071120	7A	a	a	a	a	a	a	a	a	a	a	a	a	a	a	a	a	a	a	a	a	a	a	a	a	a	a	a	a	a	a	a	a	a	a	a	a	a	a	a	a	a	a	a	a	a	a	a
WRC1822	55429570	7A	a	a	h	a	a	a	a	a	a	a	a	a	a	a	a	a	a	a	a	a	a	a	a	a	a	a	a	a	a	a	a	a	a	a	a	a	h	a	a	a	a	a	a	a	a	a	a
WRC1567	101218973	7A	a	a	h	a	a	a	a	a	a	a	a	a	a	a	a	a	a	a	a	a	a	a	a	a	a	a	a	a	a	a	a	a	a	a	a	a	h	a	a	a	a	a	a	a	a	a	a
WRC0880	2.47592e+08	7A	a	a	h	a	a	a	a	a	a	a	h	a	a	a	a	a	a	a	a	a	a	a	a	a	a	a	a	a	a	a	a	a	a	a	h	a	h	a	a	a	a	a	a	a	a	h	a
WRC1710	345222233	7A	a	a	h	a	a	a	a	a	a	a	h	a	a	a	a	a	a	a	a	a	a	a	a	a	a	a	a	a	a	a	a	a	a	a	h	a	h	a	a	a	a	a	a	a	a	h	a
WRC0886	427745960	7A	a	a	h	a	a	a	a	a	a	a	h	h	a	a	a	a	a	a	a	a	a	a	a	a	a	a	a	a	a	a	a	a	a	a	h	a	h	a	a	a	a	a	a	a	a	h	a
WRC1679	459010478	7A	a	a	h	a	a	a	a	a	a	a	a	h	a	a	a	a	a	a	a	a	a	a	a	a	a	a	a	a	a	a	a	a	a	a	h	a	h	a	a	a	a	a	a	a	a	h	a
WRC1711	496037510	7A	a	a	h	a	a	a	a	a	a	a	a	a	a	a	a	a	a	a	a	a	a	a	a	a	a	a	a	a	a	a	a	a	a	a	h	a	h	a	a	a	a	a	a	a	a	h	a
WRC1382	541900349	7A	a	a	a	a	a	a	a	a	a	a	h	h	a	a	a	a	a	a	a	a	a	a	a	a	a	a	a	a	a	a	a	a	a	a	h	a	h	a	a	a	a	a	a	a	a	h	a
WRC1826	682865195	7A	a	a	a	a	a	a	a	a	a	a	h	h	a	a	a	a	a	a	a	a	a	a	a	a	a	a	a	a	a	a	a	a	a	a	h	a	h	a	a	a	a	a	a	a	a	h	a
WRC0902	707733400	7A	a	a	a	a	a	a	a	a	b	a	h	h	a	a	a	a	a	a	a	a	a	a	a	a	a	a	a	a	a	a	a	a	a	a	h	a	a	a	a	a	a	a	a	a	a	h	a
WRC1577	736571619	7A	a	a	a	a	a	a	a	a	b	a	h	h	a	a	a	a	a	a	a	h	a	a	a	a	a	a	a	a	a	a	a	a	a	h	h	a	a	a	a	a	a	a	a	a	b	a	a
WRC1637	743325621	4A	a	a	a	a	a	a	a	a	a	a	a	a	a	a	a	a	a	a	a	a	a	a	a	a	a	a	a	a	a	a	a	a	a	a	a	a	a	a	a	a	a	a	a	a	a	a	a
WRC0477	691677296	4A	a	a	a	a	a	a	a	a	a	a	a	a	a	a	a	a	a	a	a	a	a	a	a	a	a	a	a	a	a	a	a	a	a	a	a	a	a	a	a	a	a	a	a	a	a	a	a
WRC1495	651368803	4A	a	a	h	a	a	a	a	a	a	a	a	a	a	a	a	a	a	a	a	a	a	a	a	a	a	a	a	a	a	a	a	a	a	a	a	a	h	a	a	a	a	a	a	a	a	a	a
WRC2022	9759141	7B	a	a	h	a	a	a	a	a	a	a	a	a	a	a	a	a	a	a	a	a	a	a	a	a	a	a	a	a	a	a	a	a	a	a	a	a	h	a	a	a	a	a	a	a	a	a	a
WRC1580	102265618	7B	a	a	h	a	a	a	a	a	a	a	a	a	a	a	a	a	a	a	a	a	a	a	a	a	a	a	a	a	a	a	a	a	a	a	h	a	h	a	a	a	a	a	a	a	a	b	a
WRC0913	152756800	7B	a	a	h	a	a	a	a	a	a	a	a	a	a	a	a	a	a	a	a	a	a	a	a	a	a	a	a	a	a	a	a	a	a	a	h	a	h	a	a	a	a	a	a	a	a	b	a
WRC0916	207879809	7B	a	a	h	a	a	a	a	a	a	a	h	a	a	a	a	a	a	a	a	a	a	a	a	a	a	a	a	a	a	a	a	a	a	a	h	a	h	a	a	a	a	a	a	a	a	b	a
WRC0918	232711797	7B	a	a	h	a	a	a	a	a	a	a	h	a	a	a	a	a	a	a	a	a	a	a	a	a	a	a	a	a	a	a	a	a	a	a	h	a	h	a	a	a	a	a	a	a	a	b	a
WRC1581	286843010	7B	a	a	h	a	a	a	a	a	a	a	h	a	a	a	a	a	a	a	a	a	a	a	a	a	a	a	a	a	a	a	a	a	a	a	h	a	h	a	a	a	a	a	a	a	a	b	a
WRC2024	339220424	7B	a	a	h	a	a	a	a	a	a	a	h	a	a	a	a	a	a	a	a	a	a	a	a	a	a	a	a	a	a	a	a	a	a	a	h	a	h	a	a	a	a	a	a	a	a	b	a
WRC0923	387619992	7B	a	a	h	a	a	a	a	a	a	a	h	a	a	a	a	a	a	a	a	a	a	a	a	a	a	a	a	a	a	a	a	a	a	a	h	a	h	a	a	a	a	a	a	a	a	b	a
WRC1583	421064685	7B	a	a	h	a	a	a	a	a	a	a	h	a	a	a	a	a	a	a	a	a	a	a	a	a	a	a	a	a	a	a	a	a	a	a	h	a	h	a	a	a	a	a	a	a	a	b	a
WRC0926	465092738	7B	a	a	h	a	a	a	a	a	a	a	h	a	a	a	a	a	a	a	a	a	a	a	a	a	a	a	a	a	a	a	a	a	a	a	h	a	h	a	a	a	a	a	a	a	a	b	a
WRC1830	514537335	7B	a	a	h	a	a	a	a	a	a	a	h	a	a	a	a	a	a	a	a	a	a	a	a	a	a	a	a	a	a	a	a	a	a	a	h	a	h	a	a	a	a	a	a	a	a	b	a
WRC0939	629744235	7B	a	a	a	a	a	a	a	a	a	a	h	a	a	a	a	a	a	a	a	a	a	a	a	a	a	a	a	a	a	a	a	a	a	a	h	a	h	a	a	a	a	a	a	a	a	b	a
WRC1392	693169197	7B	a	a	a	a	a	a	a	a	h	a	h	a	a	a	a	a	a	a	a	a	a	a	a	a	a	a	a	a	a	a	a	a	a	a	h	a	h	a	a	a	a	a	a	a	a	b	a
WRC0949	743992750	7B	a	a	a	a	a	a	a	a	h	a	h	a	a	a	a	a	a	a	a	h	a	a	a	a	a	a	a	a	a	a	a	a	a	a	h	a	a	a	a	a	a	a	a	a	h	a	a
WRC1586	1210769	7D	a	a	a	a	a	a	a	a	a	a	a	a	a	a	a	a	a	a	a	a	a	a	a	a	a	a	a	a	a	a	a	a	a	a	a	a	a	a	a	a	a	a	a	a	a	a	a
WRC1899	4365870	7D	a	a	a	a	a	a	a	a	a	a	a	a	a	a	a	a	a	a	a	a	a	a	a	a	a	a	a	a	a	a	a	a	a	a	a	a	a	a	a	a	a	a	a	a	a	a	a
WRC2109	6100096	7D	a	a	a	a	a	a	a	a	a	a	a	a	a	a	a	a	a	a	a	a	a	a	a	a	a	a	a	a	a	a	a	a	a	a	a	a	a	a	a	a	a	a	a	a	a	a	a
WRC0952	21242019	7D	a	a	a	a	a	a	a	a	a	a	a	a	a	a	a	a	a	a	a	a	a	a	a	a	a	a	a	a	a	a	a	a	a	a	a	a	a	a	a	a	a	a	a	a	a	a	a
WRC0954	22470539	7D	a	a	a	a	a	a	a	a	a	a	a	a	a	a	a	a	a	a	a	a	a	a	a	a	a	a	a	a	a	a	a	a	a	a	a	a	a	a	a	a	a	a	a	a	a	a	a
WRC0957	80456720	7D	a	a	b	a	a	a	a	a	a	a	a	a	a	a	a	a	a	a	a	a	a	a	a	a	a	a	a	a	a	a	a	a	a	a	b	a	b	a	a	a	a	a	a	a	a	a	a
WRC1587	1.30403e+08	7D	a	a	b	a	a	a	a	a	a	a	a	a	a	a	a	a	a	a	a	a	a	a	a	a	a	a	a	a	a	a	a	a	a	a	b	a	b	a	a	a	a	a	a	a	a	b	a
WRC1713	290547843	7D	a	a	b	a	a	a	a	a	a	a	h	a	a	a	a	a	a	a	a	a	a	a	a	a	a	a	a	a	a	a	a	a	a	a	b	a	b	a	a	a	a	a	a	a	a	b	a
WRC1590	339009656	7D	a	a	b	a	a	a	a	a	a	a	a	a	a	a	a	a	a	a	a	a	a	a	a	a	a	a	a	a	a	a	a	a	a	a	b	a	b	a	a	a	a	a	a	a	a	b	a
WRC0980	388593189	7D	a	a	b	a	a	a	a	a	a	a	h	a	a	a	a	a	a	a	a	a	a	a	a	a	a	a	a	a	a	a	a	a	a	a	b	a	b	a	a	a	a	a	a	a	a	b	a
WRC0984	459036038	7D	a	a	b	a	a	a	a	a	a	a	h	a	a	a	a	a	a	a	a	a	a	a	a	a	a	a	a	a	a	a	a	a	a	a	b	a	b	a	a	a	a	a	a	a	a	b	a
WRC0986	461161010	7D	a	a	b	a	a	a	a	a	a	a	a	a	a	a	a	a	a	a	a	a	a	a	a	a	a	a	a	a	a	a	a	a	a	a	b	a	b	a	a	a	a	a	a	a	a	b	a
WRC1591	520287575	7D	a	a	b	a	a	a	a	a	a	a	h	a	a	a	a	a	a	a	a	a	a	a	a	a	a	a	a	a	a	a	a	a	a	a	b	a	b	a	a	a	a	a	a	a	a	b	a
WRC0992	556176752	7D	a	a	a	a	a	a	a	a	a	a	h	a	a	a	a	a	a	a	a	a	a	a	a	a	a	a	a	a	a	a	a	a	a	a	b	a	b	a	a	a	a	a	a	a	a	b	a
WRC1592	570657457	7D	a	a	a	a	a	a	a	a	a	a	a	a	a	a	a	a	a	a	a	a	a	a	a	a	a	a	a	a	a	a	a	a	a	a	b	a	b	a	a	a	a	a	a	a	a	b	a
WRC0997	621130009	7D	a	a	a	a	a	a	a	a	h	a	h	a	a	a	a	a	a	a	a	a	a	a	a	a	a	a	a	a	a	a	a	a	a	a	b	a	a	a	a	a	a	a	a	a	h	b	a
WRC1900	627415914	7D	a	a	a	a	a	a	a	a	h	a	a	a	a	a	a	a	a	a	a	b	a	a	a	a	a	a	a	a	a	a	a	a	a	a	b	a	a	a	a	a	a	a	a	a	h	a	a
WRC2029	634782789	7D	a	a	a	a	a	a	a	a	h	a	a	a	a	a	a	a	a	a	a	b	a	a	a	a	a	a	a	a	a	a	a	a	a	a	b	a	a	a	a	a	a	a	a	a	h	a	a
[truncated: 21 more columns]

## Sheet: Table2S
Table 2S. Start and end point of all introgressions as identified through skim-sequencing (1 Mb bins) and start and end point of the wheat chromosome that the introgression has replaced.
Introgression_Name	Ae.mutica_Chr	Start	End	WRC_Code	Introgression_size	Wheat_Chr	Start	End	WRC_Code	Am. mutica accession	Previously_Published
1T.A1	1T	0	575865044	DH-161	575865044	1A	0	594000000	DH-161	2130012	Y
1T.A2	1T	0	502000000	WRC23_Mut70	502000000	1A	0	528000000	WRC23_Mut70	2130012	N
1T.B1	1T	80000000	502000000	WRC21_Mut31	422000000	1B	0	589000000	WRC21_Mut31	2130012	N
1T.B1	1T	80000000	502000000	WRC21_Mut32	422000000	1B	0	589000000	WRC21_Mut32	2130012	N
1T.B1	1T	80000000	502000000	WRC21_Mut73	422000000	1B	0	589000000	WRC21_Mut73	2130012	N
1T.D1	1T	539000000	575000000	WRC21_Mut7	36000000	1D	457000000	495000000	WRC21_Mut7	2130012	N
2T.A1	2T	50000000	682000000	DH-15	632000000	2A	18000000	780000000	DH-15	2130012	Y
2T.A1	2T	50000000	682000000	DH-16	632000000	2A	18000000	780000000	DH-16	2130012	Y
2T.A2	2T	0	697452890	WRC21_Mut2	697452890	2A	0	780000000	WRC21_Mut2	2130012	N
2T.A3	2T	74000000	108000000	WRC21_Mut21	34000000	2A	18000000	143000000	WRC21_Mut21	2130012	N
2T.B1	2T	598000000	697452890	WRC21_Mut10	99452890	2B	678000000	801000000	WRC21_Mut10	2130012	N
2T.D1	2T	0	26000000	DH-86	26000000	2D	0	26000000	DH-86	2130012	Y
2T.D1	2T	0	26000000	DH-89	26000000	2D	0	26000000	DH-89	2130012	Y
2T.D1	2T	0	26000000	DH-91	26000000	2D	0	26000000	DH-91	2130012	Y
2T.D1	2T	0	26000000	DH-94	26000000	2D	0	26000000	DH-94	2130012	Y
2T.D1	2T	0	26000000	WRC21_Mut40	26000000	2D	0	26000000	WRC21_Mut40	2130012	N
2T.D2	2T	621000000	697452890	DH-6	76452890	2D	592000000	652000000	DH-6	2130012	Y
2T.D2	2T	621000000	697452890	DH-7	76452890	2D	592000000	652000000	DH-7	2130012	Y
2T.D2	2T	621000000	697452890	DH-8	76452890	2D	592000000	652000000	DH-8	2130012	Y
2T.D2	2T	621000000	697452890	DH-10	76452890	2D	592000000	652000000	DH-10	2130012	Y
2T.D2	2T	621000000	697452890	DH-11	76452890	2D	592000000	652000000	DH-11	2130012	Y
2T.D2	2T	621000000	697452890	DH-13	76452890	2D	592000000	652000000	DH-13	2130012	Y
2T.D2	2T	621000000	697452890	DH-339	76452890	2D	592000000	652000000	DH-339	2130012	Y
2T.D2	2T	621000000	697452890	WRC21_Mut14	76452890	2D	592000000	652000000	WRC21_Mut14	2130012	N
2T.D3	2T	0	611000000	WRC21_Mut3	611000000	2D	0	692000000	WRC21_Mut3	2130012	N
2T.D4	2T	0	697452890	WRC23_Mut62	697452890	2D	0	652000000	WRC23_Mut62	2130012	N
2T.D5	2T	8000000	611000000	WRC21_Mut47	603000000	2D	0	589000000	WRC21_Mut47	2130012	N
2T.D5	2T	8000000	611000000	WRC21_Mut51	603000000	2D	0	589000000	WRC21_Mut51	2130012	N
2T. D6	2T	74000000	624000000	WRC21_Mut21	550000000	2D	71000000	625000000	WRC21_Mut21	2130012	N
2T.D7	2T	74000000	697452890	WRC21_Mut19	623452890	2D	70000000	625000000	WRC21_Mut19	2130012	N
2T.D7	2T	74000000	697452890	WRC21_Mut20	623452890	2D	70000000	625000000	WRC21_Mut20	2130012	N
2T.D8	2T	75000000	661000000	WRC23_Mut84	586000000	2D	70000000	625000000	WRC23_Mut84	2130012	N
2T.D8	2T	75000000	661000000	WRC21_Mut18	586000000	2D	70000000	625000000	WRC21_Mut18	2130012	N
2T.D9	2T	75000000	633000000	WRC21_Mut17	558000000	2D	71000000	626000000	WRC21_Mut17	2130012	N
2T.D10	2T	140000000	681000000	WRC21_Mut5	541000000	2D	12900000	629000000	WRC21_Mut5	2130012	N
2T.D11	2T	621000000	697452890	WRC21_Mut15	76452890	2D	591000000	652000000	WRC21_Mut15	2130008	N
2T.D11	2T	621000000	697452890	WRC21_Mut16	76452890	2D	591000000	652000000	WRC21_Mut16	2130008	N
2T.D12	2T	657000000	697452890	WRC21_Mut6	40452890	2D	612000000	652000000	WRC21_Mut6	2130012	N
2T.D12	2T	657000000	697452890	WRC21_Mut29	40452890	2D	612000000	652000000	WRC21_Mut29	2130012	N
2T.D12	2T	657000000	697452890	WRC23_Mut78	40452890	2D	612000000	652000000	WRC23_Mut78	2130012	N
2T.D13	2T	674000000	697452890	WRC23_Mut79	23452890	2D	571000000	580000000	WRC23_Mut79	2130012	N
2T.D14	2T	677000000	697452890	WRC23_Mut85	20452890	2D	150000000	652000000	WRC23_Mut85	2130012	N
2T.D15	2T	686000000	697452890	WRC21_Mut21	11452890	2D	636000000	647000000	WRC21_Mut21	2130012	N
3T.A1	3T	664000000	716474979	WRC21_Mut27	52474979	3A	710000000	751000000	WRC21_Mut27	2130004	N
3T.A1	3T	664000000	716474979	WRC21_Mut30	52474979	3A	710000000	751000000	WRC21_Mut30	2130004	N
3T.A1	3T	664000000	716474979	WRC21_Mut44	52474979	3A	710000000	751000000	WRC21_Mut44	2130004	N
3T.A1	3T	664000000	716474979	WRC21_Mut45	52474979	3A	710000000	751000000	WRC21_Mut45	2130004	N
3T.A1	3T	664000000	716474979	WRC21_Mut49	52474979	3A	710000000	751000000	WRC21_Mut49	2130004	N
3T.A1	3T	664000000	716474979	WRC23_Mut82	52474979	3A	710000000	751000000	WRC23_Mut82	2130004	N
3T.A2	3T	687000000	698000000	WRC23_Mut80	11000000	3A	3000000	17000000	WRC23_Mut80	2130004	N
3T.cf1	3T	3000000	260000000	WRC21_Mut6	257000000	3TS.5TS	-	-	WRC21_Mut6	2130012	N
3T.B1	3T	269000000	712000000	WRC21_Mut50	443000000	3B	348000000	616000000	WRC21_Mut50	2130012	N
3T.D1	3T	0	621000000	WRC21_Mut46	621000000	3D	0	550000000	WRC21_Mut46	2130004	N
3T.D2	3T	455000000	716474979	WRC21_Mut23	261474979	3D	397000000	616000000	WRC21_Mut23	2130012	N
3T.D2	3T	455000000	716474979	WRC21_Mut28	261474979	3D	397000000	616000000	WRC21_Mut28	2130012	N
3T.D2	3T	455000000	716474979	WRC21_Mut42	261474979	3D	397000000	616000000	WRC21_Mut42	2130012	N
3T.D2	3T	455000000	716474979	WRC21_Mut43	261474979	3D	397000000	616000000	WRC21_Mut43	2130012	N
3T.D3	3T	455000000	716474979	WRC21_Mut35	261474979	3D	397000000	616000000	WRC21_Mut35	2130004	N
3T.D3	3T	455000000	716474979	WRC21_Mut36	261474979	3D	397000000	616000000	WRC21_Mut36	2130004	N
3T.D3	3T	455000000	716474979	WRC23_Mut74	261474979	3D	397000000	616000000	WRC23_Mut74	2130004	N
3T.D4	3T	624000000	716474979	WRC21_Mut41	92474979	3D	551000000	616000000	WRC21_Mut41	2130004	N
4T.B1	4T	0	595000000	DH-15	595000000	4B	0	636000000	DH-15	2130012	Y
4T.B1	4T	0	595000000	DH-16	595000000	4B	0	636000000	DH-16	2130012	Y
4T.B1	4T	0	595000000	DH-17	595000000	4B	0	636000000	DH-17	2130012	Y
4T.B1	4T	0	595000000	DH-18	595000000	4B	0	636000000	DH-18	2130012	Y
4T.B1	4T	0	595000000	DH-19	595000000	4B	0	636000000	DH-19	2130012	Y
4T.B1	4T	0	595000000	DH-20	595000000	4B	0	636000000	DH-20	2130012	Y
4T.B1	4T	0	595000000	DH-21	595000000	4B	0	636000000	DH-21	2130012	Y
4T.D1	4T	0	482000000	DH-121	482000000	4D	0	378000000	DH-121	2130012	Y
4T.D1	4T	0	482000000	WRC21_Mut48	482000000	4D	0	378000000	WRC21_Mut48	2130012	N
4T.D2	4T	0	58000000	DH-62	58000000	4D	0	52000000	DH-62	2130012	Y
4T.D2	4T	0	58000000	DH-63	58000000	4D	0	52000000	DH-63	2130012	Y
4T.D2	4T	0	58000000	DH-65	58000000	4D	0	52000000	DH-65	2130012	Y
4T.D2	4T	0	58000000	DH-66	58000000	4D	0	52000000	DH-66	2130012	Y
4T.D2	4T	0	58000000	DH-71	58000000	4D	0	52000000	DH-71	2130012	Y
4T.D2	4T	0	58000000	DH-74	58000000	4D	0	52000000	DH-74	2130012	Y
4T.D2	4T	0	58000000	DH-76	58000000	4D	0	52000000	DH-76	2130012	Y
4T.D2	4T	0	58000000	DH-77	58000000	4D	0	52000000	DH-77	2130012	Y
4T.D2	4T	0	58000000	DH-81	58000000	4D	0	52000000	DH-81	2130012	Y
4T.D2	4T	0	58000000	DH-341	58000000	4D	0	52000000	DH-341	2130012	Y
4T.D2	4T	0	58000000	DH-348	58000000	4D	0	52000000	DH-348	2130012	Y
4T.D2	4T	0	58000000	DH-360	58000000	4D	0	52000000	DH-360	2130012	Y
4T.D3	4T	0	51000000	DH-96	51000000	4D	0	46000000	DH-96	2130012	Y
4T.D3	4T	0	51000000	DH-97	51000000	4D	0	46000000	DH-97	2130012	Y
4T.D3	4T	0	51000000	WRC21_Mut12	51000000	4D	0	46000000	WRC21_Mut12	2130012	N
4T.D3	4T	0	51000000	WRC21_Mut22	51000000	4D	0	46000000	WRC21_Mut22	2130012	N
4T.D3	4T	0	51000000	WRC21_Mut26	51000000	4D	0	46000000	WRC21_Mut26	2130012	N
4T.D3	4T	0	51000000	WRC23_Mut66	51000000	4D	0	46000000	WRC23_Mut66	2130012	N
4T.D4	4T	0	430000000	WRC21_Mut10	430000000	4D	20000000	328000000	WRC21_Mut10	2130012	N
4T.D5	4T	0	527000000	WRC21_Mut24	527000000	4D	0	416000000	WRC21_Mut24	2130004	N
4T.D6	4T	17000000	639720019	WRC21_Mut25	622720019	4D	11000000	510000000	WRC21_Mut25	2130004	N
4T.D7	4T	30000000	527000000	WRC21_Mut39	497000000	4D	19000000	417000000	WRC21_Mut39	2130004	N
4T.D7	4T	30000000	527000000	WRC23_Mut75	497000000	4D	19000000	417000000	WRC23_Mut75	2130004	N
4T.D8	4T	594000000	619000000	WRC23_Mut77	25000000	4D	478000000	510000000	WRC23_Mut77	2130004	N
4T.D9	4T	594000000	607000000	WRC21_Mut39	13000000	4D	478000000	487000000	WRC21_Mut39	2130004	N
4T.D10	4T	612000000	629000000	WRC21_Mut10	17000000	4D	490000000	510000000	WRC21_Mut10	2130012	N
4T.D10	4T	612000000	629000000	WRC23_Mut73	17000000	4D	490000000	510000000	WRC23_Mut73	2130012	N
5T.cf	5T	6000000	636536909	WRC21_Mut6	630536909	3TS.5TS	-	-	WRC21_Mut6	2130012	N
5T.D1	5T	603000000	636536909	DH-83	33536909	5D	535000000	566000000	DH-83	2130012	Y
5T.D1	5T	603000000	636536909	DH-84	33536909	5D	535000000	566000000	DH-84	2130012	Y
5T.D1	5T	603000000	636536909	DH-85	33536909	5D	535000000	566000000	DH-85	2130012	Y
5T.D1	5T	603000000	636536909	DH-89	33536909	5D	535000000	566000000	DH-89	2130012	Y
5T.D1	5T	603000000	636536909	DH-92	33536909	5D	535000000	566000000	DH-92	2130012	Y
5T.D2	5T	611000000	636536909	DH-121	25536909	5D	535000000	566000000	DH-121	2130012	Y
5T.D2	5T	611000000	636536909	DH-122	25536909	5D	535000000	566000000	DH-122	2130012	Y
5T.D3	5T	0	15000000	WRC21_Mut49	15000000	5D	0	11000000	WRC21_Mut49	2130004	N
5T.D4	5T	0	356000000	WRC21_Mut55	356000000	5D	0	319000000	WRC21_Mut55	2130004	N
5T.D5	5T	0	447000000	WRC21_Mut27	447000000	5D	0	399000000	WRC21_Mut27	2130004	N
5T.D5	5T	0	447000000	WRC21_Mut30	447000000	5D	0	399000000	WRC21_Mut30	2130004	N
5T.D5	5T	0	447000000	WRC21_Mut39	447000000	5D	0	399000000	WRC21_Mut39	2130004	N
5T.D5	5T	0	447000000	WRC21_Mut44	447000000	5D	0	399000000	WRC21_Mut44	2130004	N
5T.D5	5T	0	447000000	WRC21_Mut45	447000000	5D	0	399000000	WRC21_Mut45	2130004	N
5T.D5	5T	0	447000000	WRC21_Mut56	447000000	5D	0	399000000	WRC21_Mut56	2130004	N
5T.D5	5T	0	447000000	WRC23_Mut58	447000000	5D	0	399000000	WRC23_Mut58	2130004	N
5T.D5	5T	0	447000000	WRC23_Mut75	447000000	5D	0	399000000	WRC23_Mut75	2130004	N
5T.D5	5T	0	447000000	WRC23_Mut77	447000000	5D	0	399000000	WRC23_Mut77	2130004	N
5T.D6	5T	0	550000000	WRC21_Mut36	550000000	5D	0	488000000	WRC21_Mut36	2130004	N
5T.D6	5T	0	550000000	WRC21_Mut37	550000000	5D	0	488000000	WRC21_Mut37	2130004	N
5T.D7	5T	0	552000000	WRC21_Mut29	552000000	5D	550000000	566000000	WRC21_Mut29	2130012	N
5T.D7	5T	0	552000000	WRC23_Mut78	552000000	5D	550000000	566000000	WRC23_Mut78	2130012	N
5T.D8	5T	20000000	447000000	WRC21_Mut13	427000000	5D	0	399000000	WRC21_Mut13	2130012	N
5T.D9	5T	335000000	447000000	WRC23_Mut82	112000000	5D	299000000	399000000	WRC23_Mut82	2130004	N
5T.D10	5T	421000000	447000000	WRC21_Mut49	26000000	5D	340000000	370000000	WRC21_Mut49	2130004	N
5T.D11	5T	610000000	636536909	WRC21_Mut34	26536909	5D	544000000	566000000	WRC21_Mut34	2130004	N
5T.D12	5T	615000000	636536909	DH-203	21536909	5D	544000000	566000000	DH-203	2130004	N
5T.D13	5T	623000000	636536909	WRC21_Mut10	13536909	5D	552000000	566000000	WRC21_Mut10	2130012	N
6T.W1	6T	0	586421619	WRC21_Mut33	586421619	-	6T addition		WRC21_Mut33	2130012	N
6T.A1	6T	21000000	564000000	WRC21_Mut52	543000000	6A	13000000	593000000	WRC21_Mut52	2130004	N
6T.B1	6T	0	586421619	WRC21_Mut34	586421619	6B	0	705000000	WRC21_Mut34	2130004	N
6T.B1	6T	0	586421619	WRC21_Mut38	586421619	6B	0	705000000	WRC21_Mut38	2130004	N
6T.B2	6T	0	586421619	WRC21_Mut32	586421619	6B	0	705000000	WRC21_Mut32	2130012	N
6T.B3	6T	585000000	586421619	WRC23_Mut86	1421619	6B	715000000	716000000	WRC23_Mut86	2130012	N
6T.D1	6T	0	586421619	DH-1	586421619	6D	0	474000000	DH-1	2130012	Y
6T.D2	6T	584000000	586421619	DH-15	2421619	6D	472000000	474000000	DH-15	2130012	N
6T.D2	6T	584000000	586421619	DH-16	2421619	6D	472000000	474000000	DH-16	2130012	Y
6T.D2	6T	584000000	586421619	DH-17	2421619	6D	472000000	474000000	DH-17	2130012	Y
6T.D2	6T	584000000	586421619	DH-18	2421619	6D	472000000	474000000	DH-18	2130012	Y
6T.D2	6T	584000000	586421619	DH-19	2421619	6D	472000000	474000000	DH-19	2130012	Y
6T.D2	6T	584000000	586421619	DH-20	2421619	6D	472000000	474000000	DH-20	2130012	Y
6T.D2	6T	584000000	586421619	DH-21	2421619	6D	472000000	474000000	DH-21	2130012	Y
6T.D3	6T	544000000	584000000	WRC21_Mut5	40000000	6D	434000000	474000000	WRC21_Mut5	2130012	N
6T.D3	6T	544000000	584000000	WRC23_Mut85	40000000	6D	434000000	474000000	WRC23_Mut85	2130012	N
7T.W1	7T	0	713374731	DH-29	713374731	7D	0	639000000	DH-29	2130012	Y
7T.A1	7T	0	4000000	DH-62	4000000	7A	0	11000000	DH-62	2130012	Y
7T.A1	7T	0	4000000	DH-71	4000000	7A	0	11000000	DH-71	2130012	Y
7T.A1	7T	0	4000000	DH-74	4000000	7A	0	11000000	DH-74	2130012	Y
7T.A1	7T	0	4000000	DH-348	4000000	7A	0	11000000	DH-348	2130012	Y
7T.A2	7T	82000000	575000000	WRC21_Mut54	493000000	7A	69000000	636000000	WRC21_Mut54	2130004	N
7T.A3	7T	146000000	699000000	WRC23_Mut80	553000000	7A	127000000	729000000	WRC23_Mut80	2130004	N
7T.A4	7T	253000000	710000000	WRC21_Mut15	457000000	3A	3a7T addition		WRC21_Mut15	2130008	N
7T.A5	7T	651000000	711000000	WRC21_Mut57	60000000	7A	690000000	737000000	WRC21_Mut57	2130004	N
7T.A6	7T	651000000	711000000	WRC21_Mut13	60000000	7A	690000000	737000000	WRC21_Mut13	2130012	N
7T.A7	7T	666000000	711000000	WRC21_Mut49	45000000	7A	695000000	737000000	WRC21_Mut49	2130004	N
7T.D1	7T	75000000	711000000	DH-123	636000000	7D	61000000	639000000	DH-123	2130012	Y
7T.D2	7T	0	533000000	DH-191	533000000	7D	0	501000000	DH-191	2130004	Y
7T.D2	7T	0	533000000	DH-192	533000000	7D	0	501000000	DH-192	2130004	Y
7T.D2	7T	0	533000000	DH-193	533000000	7D	0	501000000	DH-193	2130004	Y
7T.D2	7T	0	533000000	DH-195	533000000	7D	0	501000000	DH-195	2130004	Y
7T.D2	7T	0	533000000	DH-196	533000000	7D	0	501000000	DH-196	2130004	Y
7T.D2	7T	0	533000000	DH-197	533000000	7D	0	501000000	DH-197	2130004	Y
7T.D2	7T	0	533000000	DH-198	533000000	7D	0	501000000	DH-198	2130004	Y
7T.D2	7T	0	533000000	DH-202	533000000	7D	0	501000000	DH-202	2130004	Y
7T.D2	7T	0	533000000	DH-203	533000000	7D	0	501000000	DH-203	2130004	Y
7T.D3	7T	690000000	711000000	DH-193	21000000	7D	623000000	639000000	DH-193	2130004	Y
7T.D3	7T	690000000	711000000	DH-195	21000000	7D	623000000	639000000	DH-195	2130004	Y
7T.D3	7T	690000000	711000000	DH-196	21000000	7D	623000000	639000000	DH-196	2130004	Y
7T.D3	7T	690000000	711000000	DH-197	21000000	7D	623000000	639000000	DH-197	2130004	Y
7T.D4	7T	56000000	669000000	WRC21_Mut41	613000000	7D	41000000	613000000	WRC21_Mut41	2130004	N
7T.D4	7T	56000000	669000000	WRC21_Mut53	613000000	7D	41000000	613000000	WRC21_Mut53	2130004	N
7T.D5	7T	56000000	594000000	WRC21_Mut4	538000000	7D	41000000	555000000	WRC21_Mut4	2130012	N
7T.D6	7T	95000000	690000000	WRC23_Mut75	595000000	7D	78000000	623000000	WRC23_Mut75	2130004	N
7T.D7	7T	93000000	712000000	WRC21_Mut39	619000000	7D	77000000	639000000	WRC21_Mut39	2130004	N
7T.D8	7T	146000000	675000000	WRC21_Mut50	529000000	7D	129000000	639000000	WRC21_Mut50	2130012	N
7T.D8	7T	146000000	675000000	WRC23_Mut79	529000000	7D	129000000	639000000	WRC23_Mut79	2130012	N
7T.D9	7T	669000000	710000000	WRC23_Mut77	41000000	7D	605000000	639000000	WRC23_Mut77	2130004	N
7T.D10	7T	690000000	711000000	WRC21_Mut24	21000000	7D	623000000	639000000	WRC21_Mut24	2130004	N

## Sheet: Table 3S
Table 3S. Statistics of Introgression sizes from each T chromosome segment in the wheat-Ae. mutica introgression lines
Whole chromosome addition and subsitutions are not included
Chr	Num_of_Intros	Min_Intro_size	Max_Intro_size	Average_intro_size	Median_intro_size
1T	3	36000000	502000000	360800000	422000000
2T	17	11452890	632000000	238674426	76452890
3T	7	11000000	621000000	1.98314e+08	2.59237e+08
4T	11	13000000	622720019	2.32971e+08	58000000
5T	12	13536909	630536909	2.78411e+08	427000000
6T	4	1421619	586421619	1.02316e+08	2421619
7T	17	4000000	636000000	3.42394e+08	529000000
All	71	1421619	636000000	2.50554e+08	76452890

## Sheet: Table 4S
Tabble 4S. KASP markers detecting new introgressions identified via skim-sequencing
Introgression line	Introgression	KASP assay	Primer_HEX	Primer_FAM	Common_Primer
WRC21_Mut10	4T.D10	WRC1787	ACATCGAACACCCAAAAGGAA	ACATCGAACACCCAAAAGGAC	GAAGTATTCTGCTGGCTGTCA
WRC21_Mut24	7T.D10	WRC2029	GCCAACACTACAGCAAAATGGT	GCCAACACTACAGCAAAATGGC	CTCGCTACCACGGTGTTCAG
WRC21_Mut49	7T.A7	WRC1577	TGTCATGCAATGCTCCTCTTT	TGTCATGCAATGCTCCTCTTC	GTTCGCACCGACATTTGTGT
WRC23_Mut77	4T.D8	WRC1370	AAATTCTCAGTTCTGCCTGGT	AAATTCTCAGTTCTGCCTGGC	GGAAGAAACAGCACAGCGA
WRC23_Mut86	6T.B3	WRC1892	GTTGAAGGTGACTCACTATCA	TTGTTGAAGGTGACTCACTATCG	GGACGAGACGAGCGATGATT
		WRC1893	AGATTGTGGGATGTTATCTGT	ACAGATTGTGGGATGTTATCTGC	GCAAGAATGTGTGAATATAAGGTGT

## Sheet: Table 5S
Table 5S. Wheat inter-genomic recombinations identified through skim-sequencing.
Where cells are coloured in column 3 (Inter-genomic Ch1/Chr2), matching colours show the same inter-genomic recombinant.
WRC	Original	Inter-genomic	Chr1	Chr1	Chr2	Chr2
code	BC1	Chr1/Chr2	Start	End	Start	End
		(Coloured cells
		show same
		recombinant)
Mut2	188A	-
Mut3	251	-
Mut4	253	3A/3D	725000000	751000000	590000000	616000000
Mut5	252A	1A/1D	498000000	515000000	409000000	436000000
		1A/1D	579000000	594000000	482000000	495000000
		3A/3D	1	28000000	60000000	25000000
		3A/3D	290000000	134000000	22000000	122000000
		3A/3D	558000000	589000000	417000000	447000000
		3A/3B	704000000	730000000	726000000	751000000
		3B/3D	752000000	831000000	548000000	616000000
Mut6	182	-
Mut7	252A	1A/1D	16000000	37000000	18000000	34000000
		2A/2D	724000000	753000000	607000000	622000000
		2A/2D	754000000	781000000	623000000	652000000
		3B/3D	1	70000000	1	440000000
		6A/6D	573000000	618000000	429000000	464000000
		7A/7D	1	53000000	1	51000000
Mut10	184	-
Mut12	248	-
Mut13	188A	-
Mut14	188A	1A/1D	1	33000000	1	33000000
		6A/6D	458000000	618000000	319000000	474000000
Mut15	187	-
Mut16	187	-
Mut17	252A	2A/2D	735000000	776000000	758000000	801000000
Mut18	252A	3A/3D	3000000	6000000	1	6000000
Mut19	252A	2A/2D	1	16000000	1	14000000
		2A/2D	17000000	40000000	16000000	37000000
		4B/4D	487000000	510000000	622000000	674000000
		5B/5D	694000000	713000000	549000000	566000000
		6A/6D	566000000	594000000	430000000	448000000
		6A/6D	595000000	608000000	449000000	458000000
Mut20	252A	3A/3D	718000000	751000000	587000000	616000000
		6A/6D	573000000	618000000	429000000	464000000
Mut21	252A	-
Mut22	248	-
Mut23	182	-
Mut24	112	6A/6B	580000000	618000000	690000000	721000000
Mut25	110A	-
Mut26	248	-
Mut27	112	-
Mut28	182	-
Mut29	182	-
Mut30	112	6A/6D	9000000	20000000	1	19000000
Mut31	184	6B/6D	658000000	696000000	435000000	458000000
Mut32	184	-
Mut33	184	-
Mut34	112	-
Mut35	112	-
Mut36	112	-
Mut37	112	-
Mut38	112	6A/6D	581000000	618000000	432000000	474000000
Mut39	112	-
Mut40	248	2A/2D	762000000	776000000	637000000	652000000
Mut41	110A	2A/2B	1	22000000	1	25000000
		2A/2D	737000000	781000000	604000000	652000000
Mut42	182	-
Mut43	182	-
Mut44	112	6A/6D	581000000	618000000	432000000	474000000
Mut45	112	-
Mut46	110A	-
Mut47	252A	-
Mut48	251	-
Mut49	112	6A/6D	1	3000000	1	6000000
Mut50	184	-
Mut51	252A	-
Mut52	110A	6B/6D	1	21000000	1	15000000
Mut53	110A	-
Mut54	112	-
Mut55	112	-
Mut56	112	-
Mut57	112	3A/3D	705000000	741000000	573000000	616000000
Mut58	112	3A/3D	705000000	741000000	573000000	616000000
Mut62	252A	7A/7D	676000000	737000000	585000000	639000000
Mut66	248	-
Mut70	250	-
Mut73	184	6B/6D	658000000	696000000	435000000	458000000
Mut74	112	-
Mut75	112	-
Mut77	112	-
Mut78	182	-
Mut79	184	1A/1D	488000000	582000000	379000000	485000000
		1A/1D	583000000	594000000	486000000	495000000
Mut80	112	2A/2D	760000000	781000000	630000000	649000000
Mut82	112	-
Mut84	252A	1A/1D	1	24000000	1	23000000
		2A/2B	754000000	781000000	757000000	801000000
		5B/5D	705000000	713000000	549000000	566000000
Mut85	252A	2A/2D	1	16000000	1	14000000
		2A/2D	717000000	741000000	571000000	580000000
		2A/2D	742000000	761000000	581000000	634000000
		2A/2D	762000000	781000000	635000000	652000000
		3A/3D	1	28000000	60000000	25000000
		3A/3D	29000000	55000000	23000000	43000000
		3A/3D	611000000	639000000	465000000	500000000
		3A/3D	640000000	714000000	501000000	578000000
		3A/3D	715000000	751000000	579000000	616000000
		4B/4D	643000000	674000000	500000000	510000000
Mut86	253	-

## Sheet: Table 6S
Table 6S. Hotspots in recombination between wheat and Ae. mutica.
With one exception, hotspots in Ae. mutica are matched by hotspots in wheat.
Exception is hotspot LG7iii where there are different wheat junctions.
Chromomosome	WRC	Original	Ae mutica	Mutica	Wheat	Wheat
	code	BC1	accession	junction	junction	LG
1	Mut70	BC1-250	2130012	502000000	528000000	1A
	Mut31	BC1-184	2130012	502000000	589000000	1B
	Mut32	BC1-184	2130012	502000000	589000000	1B
	Mut73	BC1-184	2130012	502000000	589000000	1B
2	Mut14	BC1-188A	2130012	621000000	591000000	2D
	Mut15	BC1-187	2130008	621000000	591000000	2D
	Mut16	BC1-187	2130008	621000000	591000000	2D
3	Mut23	BC1-182	2130012	455000000	397000000	3D
	Mut28	BC1-182	2130012	455000000	397000000	3D
	Mut42	BC1-182	2130012	455000000	397000000	3D
	Mut35	BC1-112	2130004	455000000	397000000	3D
	Mut36	BC1-112	2130004	455000000	397000000	3D
	Mut43	BC1-112	2130004	455000000	397000000	3D
	Mut74	BC1-112	2130004	455000000	397000000	3D
5	Mut13	BC1-188A	2130012	447000000	399000000	5D
	Mut27	BC1-112	2130004	447000000	399000000	5D
	Mut30	BC1-112	2130004	447000000	399000000	5D
	Mut39	BC1-112	2130004	447000000	399000000	5D
	Mut44	BC1-112	2130004	447000000	399000000	5D
	Mut45	BC1-112	2130004	447000000	399000000	5D
	Mut56	BC1-112	2130004	447000000	399000000	5D
	Mut58	BC1-112	2130004	447000000	399000000	5D
	Mut75	BC1-112	2130004	447000000	399000000	5D
	Mut77	BC1-112	2130004	447000000	399000000	5D
7i	Mut4	BC1-253	2130012	56000000	41000000	7D
	Mut41	BC1-110A	2130004	56000000	41000000	7D
	Mut53	BC1-110A	2130004	56000000	41000000	7D
7ii	Mut13	BC1-188A	2130012	651000000	690000000	7A
	Mut57	BC1-112	2130004	651000000	690000000	7A
7iii	Mut41	BC1-110A	2130004	669000000	613000000	7D
	Mut53	BC1-110A	2130004	669000000	613000000	7D
	Mut77	BC1-112	2130004	669000000	605000000	7D
7iv	Mut50	BC1-184	2130012	146000000	129000000	7D
	Mut79	BC1-184	2130012	146000000	129000000	7D
	Mut80	BC1-112	2130004	146000000	127000000	7A
